# Supplementary material for: Deregulation of SYCP2 predicts early stage human papillomavirus‐positive oropharyngeal carcinoma: A prospective whole transcriptome analysis
Source: Cancer Sci. 2015 Oct 16;106(11):1568–75. doi: 10.1111/cas.12809 (PMC4714680; doi:10.1111/cas.12809)
Supplement: Supplementary file 1 — Fig. S1. Clinical and histopathological data for retrospective cohort of oropharyngeal squamous cell carcinoma patients. Human papillomavirus (HPV)‐positive status was defined as evidence of HPV16 L1/E6/E7 DNA or episomal/integrative pattern on HPV DNA in situ hybridization +/− p16INK4A expression (>70% tumor cell staining). †Non‐malignant cause of death. ††Malignant cause of death. #Locoregional recurrence. BoT, base of tongue; CRT, chemoradiotherapy; F, female; f/u, follow‐up; IHC, immunohistochemistry; ISH, in situ hybridization; M, male; Mod, moderately differentiated SCC; mths, months; n/a, not applicable; pal., palate; Poor, poorly differentiated SCC; RT, radiotherapy; SCC, squamous cell carcinoma; Well, well differentiated SCC. [file CAS-106-00000000001568-s001.xlsx]

## Sheet: Main database
Figure S1: Clinical and histopathological data for retrospective cohort. HPV positive status defined as evidence of HPV16 L1/E6/E7 DNA or episomal / integrative pattern on HPV DNA ISH +/- p16INK4A expression.
Concordant regions of normal, in situ and invasive carcinoma were subjected to further analysis to discern mRNA expression of the six target biomarkers (CDKN2A, SYCP2, SFRP1, DLG2, CRNN and CRCT1). Abbreviations are as for Figure 1.
ID	pTNM	Stage	Sex	Subsite	Age	PS	Histo.	Smoker	p16 IHC (1st)	p16 IHC (2nd)	DNA seq	PCR HPV16 E6/E7	PGMY PCR	Nested PCR	DNA ISH (1st)	DNA ISH (2nd)	Invasive SCC Reviewer 1	Invasive SCC Reviewer 2	Invasive SCC Reviewer 3	Adjacent In situ Ca. Reviewer 1	Adjacent In situ Ca. Reviewer 2	Adjacent In situ Ca. Reviewer 3	Reviewers concordant for in situ carcinoma	Primary Rx	Neck dissection	Clinical f/u months	Clinical outcome
1	T1N0M0	I	M	Tonsil	67	0	?	Former	+	+	16	-	-	+	-	-	+	?	+	+	+	+	+	RT	-	51	-
2	T2N2bM0	IVA	M	BoT	57	0	Poor	Current	+	+	16	+	+	+	+	+	+	+	+	+	-	+	+	RT	-	44	-
3	T2N2aM0	IVA	M	Tonsil	52	0	Poor	Current	+	+	16	+	+	+	+	+	+	+	+	+	+	+	+	CRT	+	44	-
4	T1N2bM0	IVA	F	Tonsil	63	1	Poor	Never	+	+	16	+	+	+	+	+	+	+	+	+	+	+	+	CRT	+	44	-
5	T1N1M0	III	F	Tonsil	67	1	Poor	Never	+	+	16	-	+	+	+	+	+	+	+	+	+	+	+	RT	+	40	-
6	T1N2aM0	IVA	M	BoT	47	0	Poor	Never	+	+	16	+	+	+	+	?	+	+	+	+	+	+	+	CRT	+	48	-
7	T1N2bM0	IVA	F	BoT	49	0	Poor	Never	+	+	16	+	+	+	+	+	+	+	+	+	+	+	+	CRT	+	51	-
8	T1N1M0	III	F	Tonsil	40	0	Poor	Current	+	+	33	+	+	+	+	+	+	+	+	+	+	+	+	CRT	-	40	-
9	T1N0M0	I	M	BoT	77	1	?	Former	+	+	16	+	+	+	-	+	?	+	+	+	+	+	+	RT	-	7	†
10	T1N2aM0	IVA	F	Tonsil	62	0	Poor	Never	+	+	16	+	+	+	+	?	+	+	+	+	+	+	+	RT	+	42	-
11	T3N2bM0	IVA	M	Tonsil	72	1	Mod	Former	+	+	16	-	+	+	+	+	?	+	+	+	+	-	-	RT	+	11	††
12	T2N2bM0	IVA	M	BoT	64	0	Mod	Former	+	+	16	+	+	+	+	+	+	+	+	+	-	-	-	CRT	+	47	-
13	T2N1M0	III	M	BoT	51	0	Mod	Never	+	+	16	+	+	+	+	+	+	+	+	-	-	+	-	CRT	-	53	-
14	T3N2cM0	IVA	M	BoT	33	0	Mod	Never	+	+	18	+	+	+	+	?	+	+	?	-	+	+	-	CRT	-	4	-
15	T1N2bM0	IVA	M	Tonsil	61	0	Poor	Current	+	-	16	-	-	+	+	+	+	+	+	+	-	+	-	RT	+	41	-
16	T2N2aM0	IVA	M	Tonsil	58	0	Mod	Never	+	+	16	+	+	+	+	-	+	+	+	+	+	+	-	CRT	+	39	-
17	T1N2aM0	IVA	M	Tonsil	46	0	Poor	Current	+	+	16	-	+	+	+	?	?	+	+	-	-	-	-	RT	+	38	-
18	T1N1M0	III	M	BoT	53	0	?	Never	-	-	16	+	+	+	-	?	+	?cross-cut	+	+	+	+	-	CRT	-	37	-
19	T2N2cM0	IVA	F	BoT	51	0	Poor	?	+	+	16	+	+	+	+	?	+	+	+	-	-	+	-	CRT	+	44	-
20	T2N1M0	III	M	Tonsil	53	1	?	Former	+	+	16	+	+	+	-	?	+	+	+	+	-	+	-	CRT	+	41	# 10 mths
21	T3N2cM0	IVA	M	Tonsil	51	0	Poor	Current	+	+	16	+	+	+	+	?	+	?	+	+	-	+	-	CRT	-	12	††
22	T4aN0M0	IVA	M	Tonsil	82	1	Poor	Never	+	+	16	+	+	+	-	+	+	+	+	-	+	+	-	RT	-	4	†
23	T2N2cM0	IVA	M	BoT	40	0	Mod	Never	+	+	16	-	-	+	+	+	+	+	+	+	-	+	-	CRT	-	13	††
24	T2N2aM0	IVA	F	Tonsil	56	0	Mod	Current	-	-	nil	-	-	-	-	-	+	+	+	+	+	+	+	CRT	+	48	-
25	T1N2aM0	IVA	M	Soft pal.	61	2	Poor	Current	-	-	nil	-	-	-	-	-	+	+	+	+	+	+	+	RT	+	34	# 16 mths
26	T3N1M0	III	M	BoT	71	0	Mod	?	-	-	?	?	?	?	-	-	+	+	+	-	?focal	+	-	CRT	-	35	# 11 mths
27	T1N1M0	III	M	BoT	60	0	Poor	?	-	+	?	?	?	?	-	?	+	+	+	+	-	-	-	CRT	+	37	-
		HPV positive retrospective cohort
		HPV negative retrospective cohort
