# Supplementary material for: Deregulation of SYCP2 predicts early stage human papillomavirus‐positive oropharyngeal carcinoma: A prospective whole transcriptome analysis
Source: Cancer Sci. 2015 Oct 16;106(11):1568–75. doi: 10.1111/cas.12809 (PMC4714680; doi:10.1111/cas.12809)
Supplement: Supplementary file 4 — Fig. S4. Reverse transcription–real‐time quantitative PCR data for prospective human papillomavirus (HPV)16‐positive and HPV16‐negative cohorts (fresh tissue). When the optimal primer concentration produced a linear response to input cDNA, samples were analyzed in triplicate for each tested transcript (CDKN2A, CRCT1, SYCP2, SFRP1, CRNN, and DLG2). β‐Actin (ACTB) was used as the housekeeping gene. [file CAS-106-00000000001568-s004.xlsx]

## Sheet: HPV Pos
Supplementary Figure 4: RT-qPCR data for prospective HPV+ve cohort
When the optimal primer concentration produced a linear response to input cDNA, samples were analyzed in triplicate for each tested transcript (CDKN2A, CRCT1, SYCP2, SFRP1, CRNN, DLG2). Beta-actin (ACTB) was utilized as the housekeeping gene.
	ACTB (Housekeeping gene)										CDKN2A								CRCT1								SYCP2								SFRP1								CRNN
HPV positive samples	CT	Ct Mean	Ct SD	CV (%)	CtNor-CtMal ACTB	Fold Change ACTB					CT	Ct Mean	Ct SD	CV (%)	CtNor-CtMal CDKN2A	Fold Change CDKNA2	Corr Ratio	Log 2 Corr Ratio	CT	Ct Mean	Ct SD	CV (%)	CtNor-CtMal CRCT1	Fold Change CRCT1	Corr Ratio	Log 2 Corr Ratio	CT	Ct Mean	Ct SD	CV (%)	CtNor-CtMal CRCT1	Fold Change CRCT1	Corr Ratio	Log 2 Corr Ratio	CT	Ct Mean	Ct SD	CV (%)	CtNor-CtMal CRCT1	Fold Change CRCT1	Corr Ratio	Log 2 Corr Ratio	CT	Ct Mean	Ct SD	CV (%)	CtNor-CtMal CRCT1	Fold Change CRCT1	Corr Ratio
1	18.391	18.356	0.0494986	0.269659	-1.99	0.253625					28.906	28.923	0.0449783	0.15551	-4.174	0.054344	0.21427	-2.2225	17.958	17.8933	0.0835486	0.466926	-2.49717	0.181184	0.71438	-0.485237	31.486	31.5553	0.0695006	0.22025	-1.25867	0.40915	1.61321	0.689934	26.158	26.1623	0.080588	0.308031	-1.281	0.41151	1.62252	0.698233	18.212	17.7587	0.70702	3.98127	-2.77533	0.146063	0.575904
	n/a										28.974								17.799								31.625								26.245								18.12
	18.321										28.889								17.923								31.555								26.084								16.944
	20.58	20.346	0.271048	1.33219							33.634	33.097	0.597099	1.80409					20.467	20.3905	0.108187	0.530577					32.146	32.814	0.997816	3.04082					27.541	27.4433	0.0847608	0.308857					20.582	20.534	0.0441928	0.215218
	20.049										33.203								n/a								33.961								27.4								20.525
	20.409										32.454								20.314								32.335								27.389								20.495
2	n/a	19.8355	0.946815	4.77334	1.1095	2.14875					29.717	30.5387	1.13599	3.71983	0.882999	1.85172	0.861767	-0.214631	18.283	18.0993	0.17164	0.948323	0.542667	1.44951	0.674582	-0.567935	31.554	31.5747	0.212755	0.673815	0.448001	1.3745	0.639673	-0.644593	27.319	27.3063	0.237254	0.868861	0.707667	1.63316	0.760052	-0.39583	19.524	19.5017	0.0198578	0.101826	-0.644	0.639936	0.297818
	19.166										31.835								17.943								31.373								27.537								19.486
	20.505										30.064								18.072								31.797								27.063								19.495
	19.402	18.726	0.588922	3.14494							29.968	29.6557	0.322981	1.0891					17.518	17.5567	0.0506494	0.288491					30.873	31.1267	0.401025	1.28836					26.56	26.5987	0.142005	0.533881					18.741	20.1457	2.42949	12.0596
	18.324										29.323								17.538								31.589								26.48								18.745
	18.452										29.676								17.614								30.918								26.756								22.951
3	18.695	19.0643	0.403512	2.11658	-2.17333	0.223512					30.945	31.4857	0.483363	1.53519	3.47467	11.2961	50.5391	5.65933	18.854	18.911	0.118292	0.625521	-2.51433	0.179069	0.80116	-0.319838	34.348	33.8795	0.662559	1.95563	2.99117	8.36268	37.4148	5.22554	28.516	28.6593	0.13787	0.481067	-1.16317	0.446531	1.99779	0.998407	19.266	19.2757	0.0230719	0.119695	-2.875	0.136314	0.60987
	19.003										31.636								18.832								n/a								28.791								19.259
	19.495										31.876								19.047								33.411								28.671								19.302
	21.34	21.2377	0.193934	0.913159							28.055	28.011	0.039154	0.139781					21.361	21.4253	0.0590279	0.275505					31.067	30.8883	0.309459	1.00186					29.882	29.8225	0.0841453	0.282154					22.203	22.1507	0.138146	0.623665
	21.014										27.98								21.438								30.531								n/a								21.994
	21.359										27.998								21.477								31.067								29.763								22.255
4	18.202	18.64	0.669766	3.59317	-0.1805	0.882995					29.57	29.6543	0.141762	0.478048	5.72333	54.243	61.4307	5.94089	17.956	18.0133	0.101041	0.560922	-3.68133	0.0805968	0.0912767	-3.45361	32.219	32.53	0.376793	1.15829	6.85667	130.106	147.346	7.20307	26.284	26.3427	0.0947696	0.359757	-3.017	0.123536	0.139905	-2.83748	18.542	18.5	0.0419998	0.227026	-3.55367	0.0851608	0.0964454
	18.307										29.575								18.13								32.949								26.292								18.458
	19.411										29.818								17.954								32.422								26.452								18.5
	19.255	18.8205	0.614475	3.26493							23.976	23.931	0.0805547	0.336612					21.731	21.6947	0.0781176	0.360078					25.796	25.6733	0.10743	0.41845					30.165	29.3597	0.703745	2.39698					22.144	22.0537	0.0829228	0.376005
	n/a										23.838								21.605								25.628								29.051								22.036
	18.386										23.979								21.748								25.596								28.863								21.981
5	18.286	18.265	0.0296984	0.162597	-2.474	0.181669					28.302	28.4277	0.123557	0.434636	-4.68433	0.0380632	0.209519	-2.25485	18.602	18.6107	0.0565005	0.303592	-7.037	0.00811686	0.0446793	-4.48425	35.433	33.5667	1.62366	4.83712	-0.783	0.573531	3.15701	1.65856	28.025	28.237	0.197211	0.698414	-6.01267	0.0154884	0.0852562	-3.55205	21.032	20.192	1.18794	5.88322	-7.07233	0.00743046	0.040901
	18.244										28.432								18.671								32.788								28.271								19.352
	n/a										28.549								18.559								32.479								28.415								n/a
	n/a	20.739	0.0254553	0.122741							33.522	33.112	0.716211	2.163					25.512	25.6477	0.135005	0.526384					34.974	34.3497	0.942102	2.74268					33.926	34.2497	0.388846	1.13533					27.342	27.2643	0.0812049	0.297843
	20.721										32.285								25.649								34.809								34.142								27.271
	20.757										33.529								25.782								33.266								34.681								27.18
6	18.307	18.3483	0.0742046	0.404422	-0.937334	0.524036					30.629	30.6913	0.0796014	0.259361	5.66933	52.2372	99.6825	6.63927	19.768	19.9027	0.116899	0.587354	-2.41867	0.19118	0.364822	-1.45474	31.106	31.2243	0.10471	0.335348	n/a	n/a	n/a	n/a	27.389	27.2967	0.110663	0.405409	-1.84533	0.278291	0.531053	-0.913071	20.443	20.373	0.0608279	0.298571	-2.29	0.204476	0.390194
	18.304										30.781								19.978								31.262								27.174								20.343
	18.434										30.664								19.962								31.305								27.327								20.333
	19.103	19.2857	0.166521	0.863446							n/a	25.022	0.0438408	0.175209					22.125	22.3213	0.170089	0.762004					n/a	n/a	n/a	n/a					29.184	29.142	0.244719	0.839746					22.56	22.663	0.0892698	0.393901
	19.325										25.053								22.424								n/a								29.363								22.711
	19.429										24.991								22.415								n/a								28.879								22.718
7	16.754	16.7367	0.0353464	0.211191	-3.55933	0.0859669					26.315	26.3793	0.17084	0.647628	-5.43767	0.0225021	0.261753	-1.93372	16.849	16.8643	0.0291947	0.173115	-8.77067	0.00247934	0.0288406	-5.11576	28.384	28.3883	0.0745945	0.262765	-5.00933	0.0285325	0.331901	-1.59117	28.373	28.1897	0.158884	0.563627	-5.33367	0.0247974	0.288453	-1.79359	19.56	19.605	0.0409268	0.208757	-7.53167	0.00540434	0.0628653
	16.76										26.573								16.898								28.316								28.092								19.64
	16.696										26.25								16.846								28.465								28.104								19.615
	20.097	20.296	0.184013	0.906647							31.769	31.817	0.218	0.685168					25.496	25.635	0.13214	0.515468					33.982	33.3977	0.580048	1.73679					33.065	33.5233	0.405824	1.21057					27.144	27.1367	0.0533795	0.196706
	20.46										31.627								25.759								32.822								33.668								27.08
	20.331										32.055								25.65								33.389								33.837								27.186
8	18.379	18.395	0.0219319	0.119228	-0.151667	0.900722					28.62	28.6987	0.0881892	0.307294	4.83933	29.2728	32.4993	5.02234	19.53	19.548	0.0156205	0.0799084	-3.70667	0.0792122	0.087943	-3.50729	31.267	31.5517	0.353966	1.12186	5.82233	62.4244	69.3048	6.11488	26.119	26.2113	0.0799647	0.305077	-2.83333	0.140308	0.155773	-2.68249	17.974	18.0743	0.132854	0.735044	-3.94433	0.0649587	0.0721185
	18.42										28.794								19.556								31.44								26.258								18.024
	18.386										28.682								19.558								31.948								26.257								18.225
	18.611	18.5467	0.120192	0.648054							23.823	23.8593	0.0578132	0.242308					23.216	23.2547	0.0375544	0.161492					25.816	25.7293	0.075222	0.292359					28.844	29.0447	0.177272	0.610343					22.023	22.0187	0.00665859	0.0302406
	18.621										23.926								23.291								25.691								29.18								22.022
	18.408										23.829								23.257								25.681								29.11								22.011
9	16.956	23.7943	11.5666	48.6107	3.49033	11.092					23.299	23.476	0.153971	0.655865	-8.90033	0.00200877	0.000181101	-12.4309	23.018	22.8903	0.167255	0.730681	0.878333	1.82366	0.164412	-2.60461	24.829	24.7997	0.087757	0.353864	-9.22967	0.00142552	0.000128518	-12.9257	28.421	28.398	0.0487548	0.171684	0.978333	1.97019	0.177622	-2.49311	21.701	21.8217	0.104505	0.478905	1.23467	2.35327	0.212159
	17.278										23.55								22.701								24.701								28.431								21.881
	37.149										23.579								22.952								24.869								28.342								21.883
	20.384	20.304	0.0726914	0.358015							32.458	32.3763	0.206021	0.636332					21.981	22.012	0.0519711	0.236104					34.987	34.0293	1.21543	3.57172					27.724	27.4197	0.291062	1.06151					20.518	20.587	0.0642109	0.3119
	20.286										32.142								21.983								34.439								27.391								20.598
	20.242										32.529								22.072								32.662								27.144								20.645
10	19.168	19.3753	0.180101	0.929539	-1.68967	0.311969					30.69	30.519	0.256556	0.840642	2.93367	7.74444	24.8244	4.63369	20.1	20.1317	0.0293657	0.145868	-2.64967	0.163236	0.523242	-0.934449	33.204	33.7983	0.763928	2.26025	2.17067	4.67024	14.9702	3.90402	28.357	28.4757	0.102943	0.361512	-1.71267	0.305096	0.977967	-0.0321418	18.634	18.7137	0.0711777	0.380352	-2.97833	0.126891	0.406744
	19.465										30.224								20.158								34.66								28.541								18.771
	19.493										30.643								20.137								33.531								28.529								18.736
	21.116	21.065	0.0442374	0.210004							27.405	27.5853	0.160381	0.581401					22.782	22.7813	0.137001	0.601375					30.812	31.6277	1.62776	5.14663					30.383	30.1883	0.2135	0.707228					21.7	21.692	0.010583	0.0487874
	21.037										27.712								22.918								33.502								29.96								21.68
	21.042										27.639								22.644								30.569								30.222								21.696
11	18.703	18.6057	0.0990421	0.532322	-0.480335	0.718104					30.806	30.735	0.1552	0.504962	6.15033	73.0697	101.754	6.66894	21.313	21.347	0.0713589	0.334281	-16.7507	0.003	0.00417767	-7.90309	30.956	30.851	0.395107	1.28069	3.652	13.3696	18.6179	4.21862	27.169	27.1917	0.0247049	0.0908546	-2.019	0.246729	0.343584	-1.54126	19.986	19.9823	0.023713	0.11867	-2.441	0.184156	0.256448
	18.609										30.557								21.299								30.414								27.218								19.957
	18.505										30.842								21.429								31.183								27.188								20.004
	19.106	19.086	0.0363866	0.190646							24.506	24.5847	0.0681561	0.27723					39.304	38.0977	1.06435	2.79374					27.124	27.199	0.0745051	0.273926					29.177	29.2107	0.033501	0.114687					22.342	22.4233	0.0706922	0.315262
	19.044										24.622								37.698								27.273								29.211								22.458
	19.108										24.626								37.291								27.2								29.244								22.47
12	18.43	18.4153	0.0362946	0.197089	-0.282333	0.823131					29.7	29.359	0.303383	1.03336	5.37233	42.46	51.5835	5.68884	19.29	19.41	0.106023	0.546227	-3.52767	0.0895304	0.108768	-3.20067	32.227	32.51	0.377786	1.16206	7.07633	152.066	184.741	7.52936	26.436	26.432	0.00400066	0.0151357	-2.48433	0.178707	0.217106	-2.20353	18.214	21.6793	5.9054	27.2398	0.249666	1.18893	1.4444
	18.442										29.119								19.449								32.939								26.432								18.326
	18.374										29.258								19.491								32.364								26.428								28.498
	18.697	18.6977	0.00404112	0.021613							23.987	23.9867	0.0145025	0.0604608					22.974	22.9377	0.0505016	0.220169					25.381	25.4337	0.0456098	0.179329					29.216	28.9163	0.311619	1.07766					21.45	21.4297	0.0221889	0.103543
	18.702										24.001								22.88								25.46								28.939								21.406
	18.694										23.972								22.959								25.46								28.594								21.433
13	20.07	19.7883	0.298185	1.50687	-1.054	0.483539					30.505	29.1823	1.14688	3.93005	-2.98933	0.124206	0.256868	-1.9609	19.88	19.8603	0.02055	0.103472	-7.07133	0.00792844	0.0163967	-5.93045	32.923	32.2233	0.747953	2.32115	-2.53233	0.16563	0.342537	-1.54567	27.552	27.7117	0.210339	0.759027	-6.39967	0.0118443	0.024495	-5.35137	21.412	22.5137	0.9731	4.32226	-4.901	0.0334697	0.0692183
	19.819										28.464								19.862								32.312								27.633								22.873
	19.476										28.578								19.839								31.435								27.95								23.256
	20.794	20.8423	0.0735684	0.352976							31.959	32.1717	0.470541	1.46259					26.951	26.9317	0.0480131	0.178278					33.996	34.7557	1.22851	3.53469					34.155	34.1113	0.946255	2.77402					27.159	27.4147	0.324701	1.1844
	20.806										32.711								26.877								36.173								35.035								27.305
	20.927										31.845								26.967								34.098								33.144								27.78
14	19.448	19.444	0.0371615	0.191121	-1.91267	0.267513					31.249	31.255	0.214063	0.684891	4.06067	17.0022	63.5565	5.98997	20.174	20.1667	0.00945148	0.0468669	-2.598	0.169108	0.632148	-0.661665	33.76	34.4523	0.973938	2.82691	3.57433	12.6523	47.2959	5.56364	28.817	28.721	0.18655	0.649524	-1.246	0.421615	1.57605	0.656318	18.595	18.7767	0.157557	0.839113	-2.83833	0.139822	0.522674
	19.479										31.472								20.156								34.031								28.506								18.859
	19.405										31.044								20.17								35.566								28.84								18.876
	21.357	21.3567	0.0525006	0.245828							27.154	27.1943	0.100749	0.370477					22.661	22.7647	0.0907876	0.398809					31.085	30.878	0.234711	0.760122					30.264	29.967	0.295511	0.986122					21.542	21.615	0.0671044	0.310453
	21.304										27.12								22.83								30.623								29.964								21.629
	21.409										27.309								22.803								30.926								29.673								21.674
15	18.678	18.6397	0.0547204	0.29357	0.0343323	1.02395					29.482	29.4613	0.089801	0.30481	5.48867	46.0503	44.9731	5.49099	19.476	19.4357	0.0367743	0.18921	-3.54133	0.0886973	0.0866226	-3.52911	32.025	32.45	0.540999	1.66718	7.07667	152.102	148.545	7.21475	26.409	26.37	0.0512152	0.194218	-2.30867	0.201847	0.197126	-2.34281	34.415	27.133	10.2983	37.9549	5.59067	48.1902	47.063
	18.664										29.363								19.404								32.266								26.312								19.851
	18.577										29.539								19.427								33.059								26.389								n/a
	18.655	18.6053	0.0718076	0.385951							23.992	23.9727	0.0200338	0.0835693					22.973	22.977	0.00964448	0.0419745					25.263	25.3733	0.122402	0.482403					28.638	28.6787	0.0391062	0.13636					21.568	21.5423	0.0497423	0.230905
	18.523										23.952								22.988								25.352								28.682								21.574
	18.638										23.974								22.97								25.505								28.716								21.485
16	20.438	20.4107	0.0244195	0.119641	1.94667	3.82679					26.861	31.3157	7.22939	23.0855	4.114	17.6468	4.6114	2.2052	26.519	26.5117	0.0228984	0.0863711	5.156	34.0242	8.89107	3.15236	32.125	31.916	0.221975	0.695497	-1.68833	0.301572	0.0788056	-3.66556	27.649	28.0563	0.382938	1.36489	-5.471	0.0225458	0.00589156	-7.40713	21.434	21.9837	1.29701	5.89989	-6.361	0.012166	0.00317917
	20.391										39.657								26.486								31.94								28.111								21.052
	20.403										27.429								26.53								31.683								28.409								23.465
	18.479	18.464	0.013	0.0704075							27.071	27.2017	0.113602	0.41763					21.302	21.3557	0.100848	0.472232					33.841	33.6043	0.24821	0.738624					33.813	33.5273	0.636542	1.89858					27.434	28.3447	0.975429	3.44131
	18.456										27.277								21.293								33.346								32.798								29.374
	18.457										27.257								21.472								33.626								33.971								28.226
17	18.62	18.649	0.0410122	0.219916	0.0635	1.04475					29.412	29.4895	0.109602	0.371663	5.4565	45.0282	43.0996	5.4296	18.983	19.064	0.0718407	0.376839	-3.89633	0.0695735	0.0665935	-3.90847	31.656	31.199	0.395827	1.26872	5.771	60.1901	57.612	5.8483	25.998	27.4833	2.47119	8.99158	-1.089	0.470087	0.449952	-1.15216	21.704	20.9527	0.710755	3.39219	-0.421833	0.746476	0.714502
	18.678										29.567								19.089								30.964								26.116								20.863
	n/a										n/a								19.12								30.977								30.336								20.291
	18.953	18.5855	0.519723	2.79639							24.016	24.033	0.0240416	0.100036					22.934	22.9603	0.0293658	0.127898					25.481	25.428	0.0917989	0.361015					28.499	28.5723	0.0908749	0.318052					n/a	21.3745	0.00919273	0.0430079
	18.218										24.05								22.955								25.481								28.544								21.381
	n/a										n/a								22.992								25.322								28.674								21.368
18	22.138	23.5255	1.96222	8.34083	2.251	4.72011					29.285	29.0055	0.395273	1.36275	-4.6655	0.0385667	0.00817071	-6.93532	19.968	19.898	0.084593	0.425133	-7.16867	0.00741774	0.00157152	-9.31363	31.772	32.1597	0.702866	2.18555	-1.54733	0.333326	0.0706183	-3.82381	27.692	27.8093	0.121714	0.437674	-6.37167	0.0120764	0.0025585	-8.61049	21.293	23.1757	1.64136	7.08224	-4.39567	0.0475086	0.0100652
	24.913										28.726								19.804								31.736								27.935								23.928
	n/a										n/a								19.922								32.971								27.801								24.306
	n/a	21.2745	0.147785	0.694659							33.637	33.671	0.0480833	0.142803					26.965	27.0667	0.106265	0.392606					34.069	33.707	0.511945	1.51881					33.817	34.181	1.31048	3.83394					27.352	27.5713	0.343331	1.24525
	21.379										33.705								27.177								33.345								33.091								27.395
	21.17										n/a								27.058								n/a								35.635								27.967
																	Average	1.74534							Average	-3.01236							Average	1.821							Average	-2.27531							Average
																	SE	1.279							SE	0.701							SE	1.245							SE	0.623							SE
	Efficiency		99.255								Efficiency		100						Efficiency		98.025						Efficiency		103.411						Efficiency		101						Efficiency		99.2
	Slope		-3.34								Slope		-3.3						Slope		-3.366						Slope		-3.243						Slope		-3.31						Slope		-3.29
	E		1.99251								E		2.00923						E		1.98193						E		2.03403						E		2						E		2
	R2		0.998								R2		0.97						R2		0.97						R2		0.979						R2		0.981						R2		0.972
	ULD		1								ULD		1						ULD		1						ULD		1						ULD		1						ULD		1
	LLD		0.01								LLD		0.01						LLD		0.001						LLD		0.001						LLD		0.01						LLD		0.01
	H20		OK								H20		OK						H20		OK						H20		OK						H20		OK						H20		OK
	Melt-Curve		OK								Melt-Curve		OK						Melt-Curve		OK						Melt-Curve		OK						Melt-Curve		OK						Melt-Curve		OK
		HPV positive prospective cohort
[truncated: 9 more columns]

## Sheet: HPV Neg
Supplementary Figure 4: RT-qPCR data for prospective HPV-ve cohort
When the optimal primer concentration produced a linear response to input cDNA, samples were analyzed in triplicate for each tested transcript (CDKN2A, CRCT1, SYCP2, SFRP1, CRNN, DLG2). Beta-actin (ACTB) was utilized as the housekeeping gene.
	ACTB (Housekeeping gene)										CDKN2A								CRCT1								SYCP2								SFRP1								CRNN
HPV negative samples	CT	Ct Mean	Ct SD	CV (%)	CtNor-CtMal ACTB	Fold Change ACTB					CT	Ct Mean	Ct SD	CV (%)	CtNor-CtMal CDKN2A	Fold Change CDKNA2	Corr Ratio	Log 2 Corr Ratio	CT	Ct Mean	Ct SD	CV (%)	CtNor-CtMal CRCT1	Fold Change CRCT1	Corr Ratio	Log 2 Corr Ratio	CT	Ct Mean	Ct SD	CV (%)	CtNor-CtMal CRCT1	Fold Change CRCT1	Corr Ratio	Log 2 Corr Ratio	CT	Ct Mean	Ct SD	CV (%)	CtNor-CtMal CRCT1	Fold Change CRCT1	Corr Ratio	Log 2 Corr Ratio	CT	Ct Mean	Ct SD	CV (%)	CtNor-CtMal CRCT1	Fold Change CRCT1	Corr Ratio
19	24.901	24.9667	0.0631698	0.253016	8.79133	428.682					n/a	35.903	n/a	n/a	5.945	63.3163	0.1477	-2.75926	26.489	26.498	0.0164618	0.0621248	5.903	56.7171	0.132306	-2.91805	n/a	n/a	n/a	n/a	n/a	n/a	n/a	n/a	35.676	35.919	0.349867	0.974044	10.8817	1886.72	4.40121	2.1379	29.362	29.62	0.315677	1.06576	8.58667	384.454	0.896826
	25.027										n/a								26.488								n/a								35.761								29.972
	24.972										35.903								26.517								n/a								36.32								29.526
	16.111	16.1753	0.237138	1.46604							29.942	29.958	0.160599	0.53608					20.616	20.595	0.0193132	0.0937762					30.84	30.798	0.145616	0.472809					24.885	25.0373	0.13688	0.546705					21.009	21.0333	0.0255793	0.121613
	16.438										29.806								20.578								30.918								25.15								21.06
	15.977										30.126								20.591								30.636								25.077								21.031
20	17.134	17.334	0.178462	1.02955	-2.427	0.187652					28.996	29.2517	0.222765	0.761545	-3.49967	0.0869951	0.463598	-1.10905	21.63	21.813	0.15849	0.726586	1.812	3.45402	18.4065	4.20214	29.671	29.7917	0.254449	0.854094	-2.95233	0.122922	0.655051	-0.61032	27.254	27.4473	0.194004	0.706822	0.105333	1.07574	5.73264	2.5192	23.033	23.1823	0.137602	0.593563	2.94933	7.72392	41.1609
	17.477										29.404								21.903								29.62								27.642								23.304
	17.391										29.355								21.906								30.084								27.446								23.21
	19.498	19.761	0.371939	1.88219							32.441	32.7513	0.322632	0.985096					19.927	20.001	0.0735048	0.367506					32.754	32.744	0.135278	0.413138					27.539	27.342	0.216631	0.7923					20.16	20.233	0.0750798	0.371076
	n/a										32.728								20.074								32.874								27.11								20.31
	20.024										33.085								20.002								32.604								27.377								20.229
21	25.095	25.157	0.0858601	0.341297	8.66533	393.017					n/a	34.183	n/a	n/a	4.74667	27.44	0.0698188	-3.84024	27.903	27.9973	0.09711	0.346854	6.21333	70.131	0.178443	-2.48647	35.899	35.9655	0.0940475	0.261494	5.2955	42.9439	0.109267	-3.19407	35.547	37.7517	1.93527	5.12631	12.5627	6049.78	15.3932	3.94422	29.364	29.1933	0.169025	0.578986	8.8	445.722	1.1341
	25.121										34.183								27.992								n/a								39.17								29.026
	25.255										n/a								28.097								36.032								38.538								29.19
	16.25	16.4917	0.213561	1.29496							29.522	29.4363	0.0897454	0.30488					21.839	21.784	0.0672687	0.308799					30.655	30.67	0.308774	1.00676					24.895	25.189	0.609707	2.42053					20.28	20.3933	0.1135	0.556554
	16.655										29.343								21.709								30.986								25.89								20.507
	16.57										29.444								21.804								30.369								24.782								20.393
22	17.173	17.2633	0.0953435	0.552289	-3.361	0.0985627					28.85	28.854	0.214028	0.741761	-3.99833	0.0614305	0.623263	-0.682087	23.171	23.1563	0.0344282	0.148677	2.023	3.99034	40.4853	5.33933	29.827	29.886	0.117222	0.392231	-3.68467	0.0730818	0.741475	-0.43153	27.333	27.3543	0.0215016	0.0786039	0.0300007	1.02101	10.359	3.37282	22.848	22.8973	0.0490032	0.214013	2.52767	5.76638	58.5047
	17.363										29.07								23.181								29.81								27.354								22.946
	17.254										28.642								23.117								30.021								27.376								22.898
	20.738	20.6243	0.101688	0.493048							32.984	32.8523	0.373339	1.13642					21.092	21.1333	0.0777327	0.367821					33.491	33.5707	0.762626	2.2717					27.352	27.3243	0.110138	0.403076					20.254	20.3697	0.374158	1.83684
	20.593										33.142								21.223								34.37								27.418								20.067
	20.542										32.431								21.085								32.851								27.203								20.788
23	17.465	17.4667	0.00378604	0.0216758	-3.02833	0.123969					29.021	28.9483	0.121558	0.419913	-3.53067	0.0851336	0.686733	-0.54218	23.158	23.2357	0.0755927	0.325331	1.94933	3.79424	30.6063	4.93576	29.76	29.8913	0.154795	0.517858	-3.08033	0.112243	0.905411	-0.143355	33.373	29.535	3.32428	11.2554	2.30567	4.94396	39.8806	5.31761	22.833	22.9477	0.106326	0.463341	0.553666	1.46781	11.8401
	17.464										29.016								23.24								30.062								27.672								22.967
	17.471										28.808								23.309								29.852								27.56								23.043
	20.556	20.495	0.0865045	0.422076							32.761	32.479	0.327365	1.00793					21.384	21.2863	0.105766	0.496873					33.869	32.9717	0.787747	2.38916					27.244	27.2293	0.0280411	0.102981					20.304	22.394	2.95571	13.1986
	20.396										32.556								21.301								32.652								27.247								n/a
	20.533										32.12								21.174								32.394								27.197								24.484
24	25.257	25.2673	0.0463724	0.183527	8.66567	393.107					n/a	34.999	n/a	n/a	5.07167	34.4246	0.0875705	-3.51341	27.842	27.84	0.163009	0.585522	5.97767	59.6892	0.15184	-2.71938	n/a	38.178	n/a	n/a	7.38867	189.821	0.482873	-1.05029	37.49	35.6447	1.6021	4.49463	10.7233	1690.62	4.30065	2.10455	29.35	29.1053	0.212173	0.728984	8.43633	346.409	0.881208
	25.227										n/a								27.676								n/a								34.609								28.972
	25.318										34.999								28.002								38.178								34.835								28.994
	16.659	16.6017	0.0521669	0.314227							30.014	29.9273	0.163273	0.545566					21.895	21.8623	0.0745745	0.34111					31.062	30.7893	0.23791	0.772704					24.988	24.9213	0.0670029	0.268858					20.675	20.669	0.00655675	0.0317226
	16.589										30.029								21.915								30.682								24.922								20.662
	16.557										29.739								21.777								30.624								24.854								20.67
																	Average	-2.07437							Average	1.05889							Average	-1.111							Average	3.23272							Average
																	SE	0.602							SE	1.69							SE	0.57							SE	0.511							SE
	Efficiency		99.255								Efficiency		100						Efficiency		98.025						Efficiency		103.411						Efficiency		101						Efficiency		99.2
	Slope		-3.34								Slope		-3.3						Slope		-3.366						Slope		-3.243						Slope		-3.31						Slope		-3.29
	E		1.99251								E		2.00923						E		1.98193						E		2.03403						E		2						E		2
	R2		0.998								R2		0.97						R2		0.97						R2		0.979						R2		0.981						R2		0.972
	ULD		1								ULD		1						ULD		1						ULD		1						ULD		1						ULD		1
	LLD		0.01								LLD		0.01						LLD		0.001						LLD		0.001						LLD		0.01						LLD		0.01
	H20		OK								H20		OK						H20		OK						H20		OK						H20		OK						H20		OK
	Melt-Curve		OK								Melt-Curve		OK						Melt-Curve		OK						Melt-Curve		OK						Melt-Curve		OK						Melt-Curve		OK
		HPV negative prospective cohort
[truncated: 9 more columns]
