# Supplementary material for: Deregulation of SYCP2 predicts early stage human papillomavirus‐positive oropharyngeal carcinoma: A prospective whole transcriptome analysis
Source: Cancer Sci. 2015 Oct 16;106(11):1568–75. doi: 10.1111/cas.12809 (PMC4714680; doi:10.1111/cas.12809)
Supplement: Supplementary file 5 — Fig. S5. Reverse transcription–real‐time quantitative PCR data for retrospective cohort (laser capture microdissection invasive vs. normal tissue). Formalin‐fixed paraffin‐embedded tissue samples were subjected to laser capture microdissection to enable RNA extraction from representative regions of invasive carcinoma and adjacent normal tissue. [file CAS-106-00000000001568-s005.xlsx]

## Sheet: Main database
Figure S5: RT-qPCR data for retrospective cohort (LCM carcinoma in situ v. normal tissue). FFPE tissue samples were subjected to laser capture microdissection to enable RNA extraction from representative regions of in situ carcinoma (pre-malignant change) and adjacent normal tissue.
HPV positive group		ACTB (Housekeeping gene)										CDKN2A								CRCT1								SYCP2								SFRP1								CRNN
Pt. number	LCM region	CT	Ct Mean	Ct SD	CV (%)	CtNor-CtMal ACTB	Fold Change ACTB					CT	Ct Mean	Ct SD	CV (%)	CtNor-CtMal CRCT1	Fold Change CRCT1	Corr Ratio	Log 2 Corr Ratio	CT	Ct Mean	Ct SD	CV (%)	CtNor-CtMal CRCT1	Fold Change CRCT1	Corr Ratio	Log 2 Corr Ratio	CT	Ct Mean	Ct SD	CV (%)	CtNor-CtMal CRCT1	Fold Change CRCT1	Corr Ratio	Log 2 Corr Ratio	CT	Ct Mean	Ct SD	CV (%)	CtNor-CtMal CRCT1	Fold Change CRCT1	Corr Ratio	Log 2 Corr Ratio	CT	Ct Mean	Ct SD	CV (%)	CtNor-CtMal CRCT1	Fold Change CRCT1
1	Norm	19.423	19.35	0.103238	0.533528	-0.0375	0.974479					28.545	28.506	0.0551543	0.193483	1.508	2.86398	2.93898	1.55532	20	19.997	0.00424264	0.0212164	-1.461	0.36809	0.37773	-1.40457	30.96	31.1505	0.269408	0.864858	4.1755	19.3884	19.8962	4.31442	27.639	27.6545	0.0219203	0.0792649	-2.6595	0.152211	0.156198	-2.67856	20.469	20.4725	0.00494975	0.0241775	-2.864	0.133094
		19.277										28.467								19.994								31.341								27.67								20.476
1	In situ	19.465	19.3875	0.109602	0.565321							26.946	26.998	0.0735391	0.272387					21.23	21.458	0.322441	1.50266					26.975	26.975	n/a	n/a					30.148	30.314	0.235	0.775219					23.321	23.3365	0.0219203	0.0939314
		19.31										27.05								21.686																30.48								23.352
2	Norm	19.17	19.1915	0.0304056	0.158433	-2.4225	0.188235					31.466	31.405	0.086267	0.274692	-0.2205	0.857397	4.55492	2.18743	20.214	20.193	0.0296985	0.147073	-0.4145	0.753107	4.00089	2.00032	31.631	32.274	0.909339	2.81756	0.0715	1.05208	5.58916	2.48263	28.252	28.12	0.186676	0.663856	-6.0015	0.0142918	0.0759254	-3.71927	20.385	20.367	0.0254558	0.124986	0.6775	1.61134
		19.213										31.344								20.172								32.917								27.988								20.349
2	In situ	21.696	21.614	0.115966	0.53653							32.042	31.6255	0.58902	1.86248					20.911	20.6075	0.429214	2.0828					31.305	32.2025	1.26926	3.94148					33.306	34.1215	1.15329	3.37995					19.609	19.6895	0.113844	0.578197
		21.532										31.209								20.304								33.1								34.937								19.77
3	Norm	19.409	19.4385	0.0417193	0.214622	-3.0285	0.123955					28.716	28.849	0.18809	0.651982	-0.307	0.807179	6.51188	2.70307	20.962	20.91	0.0735391	0.351693	-3.0075	0.127793	1.03096	0.0439915	29.289	29.183	0.149907	0.513678	-1.71	0.296969	2.39578	1.2605	26.622	26.493	0.182434	0.68861	-5.7955	0.0165354	0.133398	-2.90619	22.274	22.2885	0.0205061	0.092003	-5.275	0.0243697
		19.468										28.982								20.858								29.077								26.364								22.303
3	In situ	22.956	22.467	0.69155	3.07807							29.183	29.156	0.0381838	0.130964					23.824	23.9175	0.132229	0.552854					30.969	30.893	0.10748	0.347911					32.089	32.2885	0.282136	0.873796					27.832	27.5635	0.379716	1.37761
		21.978										29.129								24.011								30.817								32.488								27.295
4	Norm	20.259	20.3	0.0579828	0.285629	-2.045	0.244188					32.434	32.113	0.453963	1.41364	0.4805	1.39832	5.7264	2.51763	20.764	20.898	0.189505	0.906807	-2.461	0.185723	0.760572	-0.394842	35.982	35.978	0.00565685	0.0157231	3.048	8.70704	35.6571	5.15612	29.872	29.5635	0.436285	1.47576	-1.427	0.36419	1.49143	0.576698	20.698	20.6085	0.126572	0.614174	-3.1625	0.107864
		20.341										31.792								21.032								35.974								29.255								20.519
4	In situ	22.264	22.345	0.114551	0.512648							31.267	31.6325	0.516895	1.63406					23.336	23.359	0.0325269	0.139248					33.91	32.93	1.38593	4.20871					30.605	30.9905	0.545179	1.75918					23.606	23.771	0.233345	0.981638
		22.426										31.998								23.382								31.95								31.376								23.936
5	Norm	19.242	19.257	0.0212132	0.110158	-0.2855	0.821336					34.02	33.473	0.773575	2.31104	0.258	1.19724	1.45768	0.54367	19.908	19.927	0.0268701	0.134842	-1.2465	0.426264	0.518989	-0.946224	34.322	33.6305	0.977929	2.90786	6.8095	125.821	153.191	7.25918	26.211	26.189	0.0311127	0.118801	-4.331	0.0466244	0.0567666	-4.13881	19.875	19.933	0.0820244	0.4115	-3.602	0.0791537
		19.272										32.926								19.946								32.939								26.167								19.991
5	In situ	19.555	19.5425	0.0176777	0.0904576							33.129	33.215	0.121622	0.366167					21.182	21.1735	0.0120208	0.0567729					26.788	26.821	0.046669	0.174002					30.681	30.52	0.227688	0.74603					23.248	23.535	0.405879	1.72458
		19.53										33.301								21.165								26.854								30.359								23.822
6	Norm	19.442	19.4615	0.0275772	0.141701	-0.966	0.513781					31.255	31.411	0.220617	0.702357	2.6605	6.40047	12.4576	3.63895	20.771	20.8395	0.0968736	0.464856	-1.473	0.36508	0.710575	-0.49294	31.951	32.1195	0.238295	0.741901	3.3705	10.9475	21.3077	4.4133	28.379	28.322	0.0806102	0.28462	-2.2915	0.197503	0.38441	-1.37928	21.731	21.7405	0.013435	0.0617972	-2.512	0.170531
		19.481										31.567								20.908								32.288								28.265								21.75
6	In situ	20.477	20.4275	0.0700036	0.342693							28.985	28.7505	0.331633	1.15349					22.332	22.3125	0.0275772	0.123595					28.782	28.749	0.046669	0.162333					30.586	30.6135	0.0388909	0.127038					24.254	24.2525	0.00212132	0.00874681
		20.378										28.516								22.293								28.716								30.641								24.251
7	Norm	19.388	19.3705	0.0247487	0.127765	-0.1095	0.92729					31.402	29.965	2.03222	6.782	0.9965	2.00433	2.16149	1.11203	19.965	19.8575	0.152028	0.765595	-1.26017	0.422298	0.455411	-1.13476	33.66	33.2685	0.553665	1.66423	5.41917	46.8851	50.5614	5.65997	26.026	26.125	0.140007	0.535913	-2.15867	0.216974	0.233987	-2.0955	19.321	19.5955	0.388202	1.98108	-3.45117	0.0880232
		19.353										28.528								19.75								32.877								26.224								19.87
7	In situ	19.53	19.48	0.152286	0.781755							29.221	28.9685	n/a	n/a					21.159	21.1177	0.141599	0.670525					27.154	27.8493	1.2479	4.48091					30.829	28.2837	2.23873	7.91528					23.46	23.0467	0.698665	3.03152
		19.601										n/a								21.234								27.104								27.402								23.44
8	Norm	19.309	19.385	0.10748	0.554451	-1.40033	0.380836					28.716	28.849	0.18809	0.651982	-1.59033	0.329671	0.86565	-0.208144	20.96	20.91	0.0707107	0.338167	-1.47	0.36583	0.960597	-0.0579964	29.29	29.1825	0.152028	0.520956	-1.0475	0.475332	1.24813	0.319762	26.62	26.5435	0.108187	0.407585	-2.681	0.149912	0.39364	-1.34505	22.24	22.27	0.0424264	0.190509	-2.58983	0.161437
		19.461										28.982								20.86								29.075								26.467								22.3
8	In situ	22.95	20.7853	1.40255	6.74778							29.173	30.4393	1.0519	3.45572					23.84	22.38	1.35174	6.03994					30.96	30.23	0.77144	2.5519					32.08	29.2245	2.7387	9.37126					27.842	24.8598	2.14508	8.62871
		21.971										29.14								24.01								30.84								32.48								27.297
9	Norm	19.45	19.4655	0.0219203	0.112611	-0.9645	0.514313					31.255	31.411	0.220617	0.702357	0.6605	1.58545	3.08265	1.62417	20.95	20.91	0.0565685	0.270533	-1.395	0.385089	0.748745	-0.417454	29.27	29.275	0.00707107	0.0241539	-1.24	0.414608	0.80614	-0.310898	29.3	29.23	0.0989949	0.338676	3.0665	8.76331	17.0389	4.09076	23.97	23.96	0.0141421	0.0590239	0.91	1.89796
		19.481										31.567								20.87								29.28								29.16								23.95
9	In situ	20.49	20.43	0.0848528	0.415334							30.985	30.7505	0.331633	1.07846					22.38	22.305	0.106066	0.475526					30.72	30.515	0.289914	0.95007					26.186	26.1635	0.0318198	0.121619					23.01	23.05	0.0565685	0.245417
		20.37										30.516								22.23								30.31								26.141								23.09
10	Norm	19.2	19.39	0.268701	1.38577	-3.06	0.121292					28.716	28.849	0.18809	0.651982	-1.3075	0.401595	3.31097	1.72725	20.91	20.875	0.0494975	0.237114	-2.995	0.12889	1.06264	0.0876574	29.26	29.275	0.0212132	0.0724618	-2.775	0.139415	1.14942	0.200905	27.13	27.12	0.0141421	0.0521465	0.84	1.81227	14.9414	3.90124	26.96	26.975	0.0212132	0.0786402	-0.555	0.676512
		19.58										28.982								20.84								29.29								27.11								26.99
10	In situ	22.94	22.45	0.692965	3.0867							30.173	30.1565	0.0233345	0.0773781					23.83	23.87	0.0565685	0.236986					32.17	32.05	0.169706	0.529503					26.08	26.28	0.282843	1.07627					27.81	27.53	0.39598	1.43836
		21.96										30.14								23.91								31.93								26.48								27.25
																	Average	1.74							Average	-0.173							Average	3.075							Average	-0.971							Average
																	SE	0.35							SE	0.306							SE	0.84							SE	0.96							SE
HPV negative group
24	Norm	18.438	18.4105	0.0388909	0.211243	-1.80417	0.288291					21.001	21.0125	0.0162635	0.077399	-1.8425	0.28354	0.983522	-0.0239709	20.353	20.3345	0.026163	0.128663	-1.1545	0.453953	1.57464	0.655021	31.016	31.2145	0.280721	0.89933	-2.64217	0.153204	0.531423	-0.912067	28.692	28.586	0.149907	0.524406	0.938	1.94245	6.73781	2.75228	24.671	24.6495	0.0304056	0.123352	2.09217	4.36321
		18.383										21.024								20.316								31.413								28.48								24.628
24	In situ	20.982	20.2147	1.59593	7.89492							23.737	22.855	0.000707107	0.00309388					22.148	21.489	1.04007	4.84					35.29	33.8567	2.46012	7.26629					27.172	27.648	0.9053	3.27438					21.827	22.5573	1.34544	5.96451
		21.282										23.738								22.029								35.264								27.08								21.735
25	Norm	18.38	18.3315	0.0685894	0.374161	-2.5195	0.176059					21.09	21.245	0.219203	1.03179	-2.13	0.232917	1.32295	0.403756	20.29	20.325	0.0494975	0.24353	-1.91	0.270745	1.53781	0.620876	31.016	31.2145	0.280721	0.89933	-2.4955	0.170019	0.96569	-0.0503678	28.692	28.586	0.149907	0.524406	-6.445	0.0104412	0.0593053	-4.0757	24.11	24.145	0.0494975	0.205001	-1.815	0.278583
		18.283										21.4								20.36								31.413								28.48								24.18
25	In situ	20.82	20.851	0.0438406	0.210257							23.37	23.375	0.00707107	0.0302506					22.18	22.235	0.0777817	0.349817					33.57	33.71	0.19799	0.587333					34.972	35.031	0.0834386	0.238185					25.97	25.96	0.0141421	0.0544766
		20.882										23.38								22.29								33.85								35.09								25.95
																	Average	0.165							Average	0.64							Average	0.3							Average	-1.16							Average
																	SE	0.185							SE	0.02							SE	0.25							SE	2.9							SE
		Efficiency		99.255								Efficiency		100						Efficiency		98.2						Efficiency		103.411						Efficiency		102						Efficiency		99.2
		Slope		-3.34								Slope		-3.3						Slope		-3.366						Slope		-3.243						Slope		-3.253						Slope		-3.27
		E		1.99251								E		2.00923						E		1.98193						E		2.03403						E		2.02959						E		2.02214
		R2		0.998								R2		0.97						R2		0.97						R2		0.979						R2		0.989						R2		0.979
		ULD		1								ULD		1						ULD		1						ULD		1						ULD		1						ULD		1
		LLD		0.01								LLD		0.001						LLD		0.001						LLD		0.001						LLD		0.01						LLD		0.01
		H20		OK								H20		OK						H20		OK						H20		OK						H20		OK						H20		OK
		Melt-Curve		OK								Melt-Curve		OK						Melt-Curve		OK						Melt-Curve		OK						Melt-Curve		OK						Melt-Curve		OK
		HPV positive retrospective cohort
		HPV negative retrospective cohort
[truncated: 10 more columns]
