# Supplementary material for: Deregulation of SYCP2 predicts early stage human papillomavirus‐positive oropharyngeal carcinoma: A prospective whole transcriptome analysis
Source: Cancer Sci. 2015 Oct 16;106(11):1568–75. doi: 10.1111/cas.12809 (PMC4714680; doi:10.1111/cas.12809)
Supplement: Supplementary file 6 — Fig. S6. Reverse transcription–real‐time quantitative PCR data for retrospective cohort (laser capture microdissection carcinoma in situ vs. normal tissue). Formalin‐fixed paraffin‐embedded tissue samples were subjected to laser capture microdissection to enable RNA extraction from representative regions of in situ carcinoma (premalignant change) and adjacent normal tissue. [file CAS-106-00000000001568-s006.xlsx]

## Sheet: Main database
Figure S6: RT-qPCR data for retrospective cohort (LCM invasive v. normal tissue). FFPE tissue samples were subjected to laser capture microdissection to enable RNA extraction from representative regions of invasive carcinoma and adjacent normal tissue.
HPV positive group		ACTB (House-keeping gene)										CDKN2A								CRCT1								SYCP2								SFRP1								CRNN
Pt. number	LCM region	CT	Ct Mean	Ct SD	CV (%)	CtNor-CtMal ACTB	Fold Change ACTB					CT	Ct Mean	Ct SD	CV (%)	CtNor-CtMal CRCT1	Fold Change CRCT1	Corr Ratio	Log 2 Corr Ratio	CT	Ct Mean	Ct SD	CV (%)	CtNor-CtMal CRCT1	Fold Change CRCT1	Corr Ratio	Log 2 Corr Ratio	CT	Ct Mean	Ct SD	CV (%)	CtNor-CtMal CRCT1	Fold Change CRCT1	Corr Ratio	Log 2 Corr Ratio	CT	Ct Mean	Ct SD	CV (%)	CtNor-CtMal CRCT1	Fold Change CRCT1	Corr Ratio	Log 2 Corr Ratio	CT	Ct Mean	Ct SD	CV (%)	CtNor-CtMal CRCT1	Fold Change CRCT1
1	Norm	19.423	19.35	0.103238	0.533528	-0.045	0.969453					28.545	28.506	0.0551543	0.193483	-0.3	0.811131	0.836689	-0.257237	20	19.997	0.00424264	0.0212164	-1.2725	0.41875	0.431944	-1.21108	30.96	31.1505	0.269408	0.864858	4.812	30.4657	31.4257	4.97387	27.639	27.6545	0.0219203	0.0792649	-2.024	0.233077	0.240421	-2.05636	20.469	20.4725	0.00494975	0.0241775	-2.944	0.114663
		19.277										28.467								19.994								31.341								27.67								20.476
1	Inv	19.316	19.395	0.111723	0.57604							28.649	28.806	0.222032	0.770782					21.25	21.2695	0.0275772	0.129656					26.934	26.3385	0.842164	3.19746					29.544	29.6785	0.190212	0.640907					23.4	23.4165	0.0233345	0.0996499
		19.474										28.963								21.289								25.743								29.813								23.433
2	Norm	19.17	19.1915	0.0304056	0.158433	-2.289	0.206381					29.466	29.405	0.086267	0.293375	-0.1585	0.895302	4.33809	2.11706	20.214	20.193	0.0296985	0.147073	-3.5575	0.0877218	0.425047	-1.23431	31.631	32.274	0.909339	2.81756	-3.1565	0.106334	0.515231	-0.956708	28.252	28.12	0.186676	0.663856	-6.1815	0.0117026	0.0567036	-4.14042	20.385	20.367	0.0254558	0.124986	-7.9595	0.00286437
		19.213										29.344								20.172								32.917								27.988								20.349
2	Inv	21.509	21.4805	0.0403051	0.187636							29.48	29.5635	0.118087	0.399435					23.745	23.7505	0.00777817	0.0327495					36.017	35.4305	0.829436	2.34102					35.294	34.3015	1.40361	4.09197					28.228	28.3265	0.1393	0.491766
		21.452										29.647								23.756								34.844								33.309								28.425
3	Norm	19.409	19.4385	0.0417193	0.214622	-2.3595	0.196591					28.716	28.849	0.18809	0.651982	-0.1945	0.873093	4.44117	2.15094	20.962	20.91	0.0735391	0.351693	-2.97855	0.130349	0.663047	-0.592818	29.289	29.183	0.149907	0.513678	-1.616	0.317465	1.61485	0.691403	26.622	26.493	0.182434	0.68861	-6.0715	0.0126665	0.0644308	-3.95611	22.274	22.2885	0.0205061	0.092003	-5.4895	0.0176265
		19.468										28.982								20.858								29.077								26.364								22.303
3	Inv	21.849	21.798	0.0721249	0.330878							28.997	29.0435	0.0657609	0.226422					23.9611	23.8885	0.102601	0.429499					30.79	30.799	0.0127279	0.0413258					32.531	32.5645	0.0473762	0.145484					27.643	27.778	0.190919	0.687302
		21.747										29.09								23.816								30.808								32.598								27.913
4	Norm	20.259	20.3	0.0579828	0.285629	-2.198	0.219744					32.434	32.113	0.453963	1.41364	0.9025	1.87709	8.54218	3.0946	20.764	20.898	0.189505	0.906807	-2.2745	0.210995	0.960187	-0.0586122	35.982	35.978	0.00565685	0.0157231	3.7155	13.9862	63.6476	5.99203	29.872	29.5635	0.436285	1.47576	-1.8295	0.26809	1.22001	0.286899	20.698	20.6085	0.126572	0.614174	-2.987	0.111093
		20.341										31.792								21.032								35.974								29.255								20.519
4	Inv	22.315	22.498	0.258801	1.15033							31.395	31.2105	0.260922	0.836008					23.112	23.1725	0.0855599	0.36923					32.455	32.2625	0.272236	0.843816					31.769	31.393	0.531744	1.69383					23.502	23.5955	0.132229	0.560399
		22.681										31.026								23.233								32.07								31.017								23.689
5	Norm	19.242	19.257	0.0212132	0.110158	-0.1985	0.872105					34.02	33.473	0.773575	2.31104	3.3155	10.1087	11.5912	3.53496	19.908	19.927	0.0268701	0.134842	-1.4095	0.381289	0.437205	-1.19362	34.322	33.6305	0.977929	2.90786	6.384	93.0139	106.654	6.7368	26.211	26.189	0.0311127	0.118801	-3.6885	0.0703629	0.0806817	-3.63162	19.875	19.933	0.0820244	0.4115	-3.457	0.0786189
		19.272										32.926								19.946								32.939								26.167								19.991
5	Inv	19.435	19.4555	0.0289914	0.149014							30.296	30.1575	0.195869	0.649485					21.342	21.3365	0.00777817	0.0364548					27.11	27.2465	0.19304	0.708495					29.946	29.8775	0.0968736	0.324236					23.426	23.39	0.0509117	0.217664
		19.476										30.019								21.331								27.383								29.809								23.354
6	Norm	19.442	19.4615	0.0275772	0.141701	-0.8285	0.564867					31.255	31.411	0.220617	0.702357	2.23	4.73977	8.39096	3.06884	20.771	20.8395	0.0968736	0.464856	-1.1645	0.450859	0.798168	-0.325236	31.951	32.1195	0.238295	0.741901	3.6075	12.9538	22.9324	4.51932	28.379	28.322	0.0806102	0.28462	-1.8475	0.26464	0.468501	-1.09388	21.731	21.7405	0.013435	0.0617972	-2.288	0.185785
		19.481										31.567								20.908								32.288								28.265								21.75
6	Inv	20.208	20.29	0.115966	0.57154							29.01	29.181	0.241831	0.828726					22.055	22.004	0.0721249	0.327781					28.333	28.512	0.253144	0.887852					29.992	30.1695	0.251023	0.832042					23.942	24.0285	0.122329	0.509102
		20.372										29.352								21.953								28.691								30.347								24.115
7	Norm	19.388	19.3705	0.0247487	0.127765	0.086	1.06108					31.402	29.965	2.03222	6.782	2.8005	7.05726	6.65101	2.73357	19.965	19.8575	0.152028	0.765595	-1.423	0.377784	0.356036	-1.4899	33.66	33.2685	0.553665	1.66423	6.238	83.8547	79.0277	6.30429	26.026	26.125	0.140007	0.535913	-4.273	0.0462048	0.0435451	-4.52135	19.321	19.5955	0.388202	1.98108	-3.796	0.0612661
		19.353										28.528								19.75								32.877								26.224								19.87
7	Inv	19.248	19.2845	0.0516188	0.26767							27.16	27.1645	0.00636396	0.0234275					21.32	21.2805	0.0558614	0.262501					26.975	27.0305	0.0784889	0.290371					30.398	30.398	n/a	n/a					23.371	23.3915	0.0289914	0.12394
		19.321										27.169								21.241								27.086								n/a								23.412
8	Norm	19.23	19.343	0.159806	0.82617	-2.3755	0.194434					28.721	28.8465	0.177484	0.61527	1.4165	2.68684	13.8188	3.78856	20.922	20.901	0.0296985	0.142091	-2.997	0.128714	0.661993	-0.595113	29.292	29.1895	0.144957	0.496606	-1.7155	0.295811	1.5214	0.605395	26.65	26.52	0.183848	0.693242	-6.028	0.0130692	0.0672168	-3.89504	22.377	22.44	0.0890955	0.397039	-5.1615	0.0224367
		19.456										28.972								20.88								29.087								26.39								22.503
8	Inv	21.78	21.7185	0.0869741	0.400461							27.67	27.43	0.339411	1.23737					23.97	23.898	0.101823	0.426075					30.96	30.905	0.0777817	0.25168					32.511	32.548	0.0523259	0.160765					27.473	27.6015	0.181726	0.658393
		21.657										27.19								23.826								30.85								32.585								27.73
9	Norm	20.259	20.3	0.0579828	0.285629	-2.198	0.219744					32.434	32.113	0.453963	1.41364	0.9025	1.87709	8.54218	3.0946	20.764	20.898	0.189505	0.906807	-2.2745	0.210995	0.960187	-0.0586122	35.982	35.978	0.00565685	0.0157231	3.7155	13.9862	63.6476	5.99203	29.872	29.5635	0.436285	1.47576	-1.8295	0.26809	1.22001	0.286899	20.698	20.6085	0.126572	0.614174	-2.987	0.111093
		20.341										31.792								21.032								35.974								29.255								20.519
9	Inv	22.315	22.498	0.258801	1.15033							31.395	31.2105	0.260922	0.836008					23.112	23.1725	0.0855599	0.36923					32.455	32.2625	0.272236	0.843816					31.769	31.393	0.531744	1.69383					23.502	23.5955	0.132229	0.560399
		22.681										31.026								23.233								32.07								31.017								23.689
10	Norm	19.323	19.5465	0.316077	1.61705	0.0965	1.06879					28.45	28.47	0.0282843	0.0993476	-0.09	0.939133	0.878689	-0.186576	20.07	20.005	0.0919239	0.459505	-1.235	0.429631	0.401979	-1.31481	30.9	31.105	0.289914	0.932049	-0.73	0.595525	0.557195	-0.843745	27.539	27.6545	0.163342	0.590651	-1.922	0.250827	0.234684	-2.09121	22.569	22.4725	0.136472	0.607283	-1.014	0.474284
		19.77										28.49								19.94								31.31								27.77								22.376
10	Inv	19.16	19.45	0.410122	2.1086							28.49	28.56	0.0989949	0.346621					21.27	21.24	0.0424264	0.199748					31.94	31.835	0.148492	0.466444					29.44	29.5765	0.19304	0.652681					23.64	23.4865	0.217082	0.924283
		19.74										28.63								21.21								31.73								29.713								23.333
11	Norm	19.7	19.465	0.33234	1.70737	-2.09	0.236729					29.66	29.55	0.155563	0.526442	-0.14	0.906934	3.83111	1.93776	20.24	20.18	0.0848528	0.42048	-3.325	0.102844	0.434439	-1.20277	31.531	32.174	0.909339	2.82632	-3.383	0.0905378	0.382453	-1.38664	28.52	28.204	0.446891	1.5845	-1.2975	0.393126	1.66066	0.731754	25.485	25.4475	0.053033	0.208402	-2.979	0.111749
		19.23										29.44								20.12								32.817								27.888								25.41
11	Inv	21.59	21.555	0.0494975	0.229633							29.81	29.69	0.169706	0.571592					23.45	23.505	0.0777817	0.330916					36.17	35.557	0.866913	2.43809					29.594	29.5015	0.130815	0.443417					28.328	28.4265	0.1393	0.490036
		21.52										29.57								23.56								34.944								29.409								28.525
12	Norm	19.09	19.135	0.0636396	0.332582	-2.345	0.198566					28.16	28.185	0.0353553	0.12544	-0.825	0.562341	2.83202	1.50183	20.62	20.6	0.0282843	0.137302	-2.7855	0.148751	0.749127	-0.416717	29.289	29.1883	0.142341	0.487662	-1.67665	0.304084	1.5314	0.614856	26.22	26.342	0.172534	0.654977	-6.062	0.0127534	0.0642275	-3.96067	22.74	22.7715	0.0445477	0.195629	-5.0065	0.0251466
		19.18										28.21								20.58								29.0877								26.464								22.803
12	Inv	21.49	21.48	0.0141421	0.0658386							28.99	29.01	0.0282843	0.0974983					23.611	23.3855	0.318905	1.36369					30.89	30.865	0.0353553	0.114548					32.31	32.404	0.132936	0.410246					27.743	27.778	0.0494975	0.178189
		21.47										29.03								23.16								30.84								32.498								27.813
13	Norm	20.59	20.455	0.190919	0.93336	-1.775	0.294146					32.34	31.93	0.579828	1.81593	0.525	1.44242	4.90375	2.29388	20.79	20.905	0.162635	0.77797	-2.32	0.204529	0.695331	-0.524228	35.96	35.945	0.0212132	0.0590157	3.58	12.7033	43.187	5.43253	29.72	29.635	0.120208	0.405629	-1.795	0.274829	0.934329	-0.0979981	20.898	20.7585	0.197283	0.950371	-2.937	0.115255
		20.32										31.52								21.02								35.93								29.55								20.619
13	Inv	22.15	22.23	0.113137	0.508939							31.55	31.405	0.205061	0.652956					23.12	23.225	0.148492	0.639365					32.43	32.365	0.0919239	0.284022					31.69	31.43	0.367696	1.16989					23.602	23.6955	0.132229	0.558034
		22.31										31.26								23.33								32.3								31.17								23.789
14	Norm	19.42	19.257	0.0339411	0.176253	-0.198	0.872406					34.12	33.19	1.31522	3.9627	2.615	6.20046	7.10732	2.82931	19.08	19.27	0.268701	1.3944	-2.095	0.238561	0.273452	-1.87064	34.39	33.5645	1.16743	3.47818	0.218	1.16741	1.33814	0.420234	26.11	26.1885	0.111016	0.42391	-3.589	0.0755853	0.0866401	-3.52882	19.775	19.733	0.059397	0.301003	-3.8	0.0610861
		19.372										32.26								19.46								32.739								26.267								19.691
14	Inv	19.35	19.455	0.148492	0.763261							30.96	30.575	0.544472	1.78078					21.42	21.365	0.0777817	0.364062					33.21	33.3465	0.19304	0.578892					29.846	29.7775	0.0968736	0.325325					23.526	23.533	0.00989949	0.0420664
		19.56										30.19								21.31								33.483								29.709								23.54
15	Norm	19.42	19.515	0.13435	0.688446	-0.611	0.656245					31.55	31.61	0.0848528	0.268437	2.38	5.26274	8.01948	3.00351	20.71	20.77	0.0848528	0.408535	-1.77	0.297957	0.454033	-1.13913	31.51	31.799	0.408708	1.28528	3.1885	9.62043	14.6598	3.8738	28.479	28.522	0.0608112	0.213208	-1.673	0.300046	0.457216	-1.12905	21.631	21.5905	0.0572756	0.265282	-2.3555	0.176784
		19.61										31.67								20.83								32.088								28.565								21.55
15	Inv	20.08	20.126	0.0650538	0.323233							29.14	29.23	0.127279	0.43544					22.55	22.54	0.0141421	0.0627424					28.43	28.6105	0.255266	0.892209					29.92	30.195	0.388909	1.28799					23.742	23.946	0.2885	1.20479
		20.172										29.32								22.53								28.791								30.47								24.15
16	Norm	19.33	19.32	0.0141421	0.0731995	0.115	1.08251					31.42	29.9	2.1496	7.18931	2.625	6.24388	5.76798	2.52807	19.65	19.75	0.141421	0.716057	-1.505	0.357176	0.329952	-1.59967	33.76	33.3085	0.638517	1.91698	0.8535	1.83308	1.69337	0.759895	29.026	29.133	0.151321	0.519414	-1.365	0.374488	0.345944	-1.53139	23.21	23.455	0.346482	1.47722	-0.156	0.891579
		19.31										28.38								19.85								32.857								29.24								23.7
16	Inv	19.2	19.205	0.00707107	0.0368189							27.36	27.275	0.120208	0.440726					21.22	21.255	0.0494975	0.232874					32.75	32.455	0.417193	1.28545					30.498	30.498	n/a	n/a					23.71	23.611	0.140007	0.592974
		19.21										27.19								21.29								32.16								n/a								23.512
17	Norm	19.21	19.185	0.0353553	0.184286	-2.04	0.245031					28.21	28.365	0.219203	0.772794	0.935	1.92014	7.83631	2.97018	20.82	20.835	0.0212132	0.101815	-3.05	0.124131	0.506592	-0.981103	29.392	29.2895	0.144957	0.494911	-1.6155	0.317578	1.29607	0.374144	26.55	26.52	0.0424264	0.159979	-6.128	0.0121619	0.0496339	-4.33253	25.477	25.59	0.159806	0.624487	-2.0115	0.227692
		19.16										28.52								20.85								29.187								26.49								25.703
17	Inv	21.18	21.225	0.0636396	0.299833							27.57	27.43	0.19799	0.721801					23.91	23.885	0.0353553	0.148023					30.86	30.905	0.0636396	0.20592					32.611	32.648	0.0523259	0.160273					27.573	27.6015	0.0403051	0.146025
		21.27										27.29								23.86								30.95								32.685								27.63
18	Norm	19.42	19.44	0.0282843	0.145495	-0.686	0.623176					31.55	31.56	0.0141421	0.0448103	2.37	5.22615	8.38631	3.06804	20.71	20.755	0.0636396	0.306623	-1.7465	0.302785	0.485874	-1.04134	31.851	32.1195	0.379716	1.1822	3.5075	12.0659	19.362	4.27515	28.79	28.72	0.0989949	0.34469	-1.475	0.345989	0.555203	-0.848913	21.531	21.5405	0.013435	0.062371	-2.5555	0.152597
		19.46										31.57								20.8								32.388								28.65								21.55
18	Inv	20.08	20.126	0.0650538	0.323233							29.06	29.19	0.183848	0.629831					22.55	22.5015	0.0685894	0.304821					28.433	28.612	0.253144	0.884748					29.92	30.195	0.388909	1.28799					23.842	24.096	0.35921	1.49075
		20.172										29.32								22.453								28.791								30.47								24.35
19	Norm	19.88	19.705	0.247487	1.25596	0.2545	1.19178					31.42	30	2.00818	6.69394	2.35	5.15372	4.32438	2.11249	19.65	19.75	0.141421	0.716057	-1.465	0.367084	0.308012	-1.69894	33.76	33.2185	0.765797	2.30533	6.3055	87.9714	73.8149	6.20584	26.06	26.235	0.247487	0.943348	-0.145	0.900923	0.755944	-0.403648	22.421	22.4955	0.105359	0.468355	-1.096	0.446519
		19.53										28.58								19.85								32.677								26.41								22.57
19	Inv	19.48	19.4505	0.0417193	0.21449							27.61	27.65	0.0565685	0.204588					21.22	21.215	0.00707107	0.0333305					26.75	26.913	0.230517	0.856526					26.38	26.38	n/a	n/a					23.671	23.5915	0.11243	0.47657
		19.421										27.69								21.21								27.076								n/a								23.512
20	Norm	19.33	19.445	0.162635	0.836382	-2.28	0.207666					28.21	28.465	0.360624	1.2669	0.965	1.96076	9.44189	3.23908	20.22	20.25	0.0424264	0.209513	-3.598	0.0853248	0.410875	-1.28323	29.42	29.2385	0.25668	0.877883	-1.6665	0.306284	1.47489	0.560604	26.75	26.72	0.0424264	0.158781	-0.978	0.494738	2.38237	1.2524	22.477	22.54	0.0890955	0.395277	-5.0615	0.0241495
		19.56										28.72								20.28								29.057								26.69								22.603
20	Inv	21.88	21.725	0.219203	1.00899							27.71	27.5	0.296985	1.07994					23.77	23.848	0.110309	0.462549					30.86	30.905	0.0636396	0.20592					27.611	27.698	0.123037	0.444207					27.573	27.6015	0.0403051	0.146025
		21.57										27.29								23.926								30.95								27.785								27.63
21	Norm	19.23	19.4	0.240416	1.23926	-0.028	0.980882					28.45	28.47	0.0282843	0.0993476	-0.1565	0.896553	0.914027	-0.129691	20.05	19.98	0.0989949	0.49547	-1.275	0.418034	0.426182	-1.23046	30.86	31.135	0.388909	1.2491	-0.6035	0.651489	0.664187	-0.590339	27.739	27.7545	0.0219203	0.0789793	-1.772	0.279415	0.284861	-1.81167	20.69	20.733	0.0608112	0.293306	-2.647	0.142664
		19.57										28.49								19.91								31.41								27.77								20.776
21	Inv	19.416	19.428	0.0169706	0.0873511							28.49	28.6265	0.19304	0.674341					21.22	21.255	0.0494975	0.232874					31.834	31.7385	0.135057	0.425532					29.44	29.5265	0.122329	0.414304					23.43	23.38	0.0707107	0.302441
		19.44										28.763								21.29								31.643								29.613								23.33
22	Norm	19.27	19.2465	0.033234	0.172676	-1.8745	0.274645					29.66	29.55	0.155563	0.526442	-0.1135	0.92386	3.36383	1.7501	20.24	20.256	0.0226274	0.111707	-3.249	0.108333	0.394445	-1.3421	31.731	32.274	0.767918	2.37937	-3.2565	0.0990461	0.360632	-1.4714	28.22	28.05	0.240416	0.857099	-6.33	0.0105166	0.0382915	-4.70683	26.85	26.67	0.254558	0.954475	-1.595	0.309325
		19.223										29.44								20.272								32.817								27.88								26.49
22	Inv	21.09	21.121	0.0438406	0.207569							29.58	29.6635	0.118087	0.398088					23.45	23.505	0.0777817	0.330916					36.117	35.5305	0.829436	2.33443					35.44	34.38	1.49907	4.36029					28.28	28.265	0.0212132	0.0750511
		21.152										29.747								23.56								34.944								33.32								28.25
23	Norm	19.09	19.129	0.0551543	0.288328	-2.471	0.182045					28.86	28.84	0.0282843	0.0980731	-0.285	0.819665	4.50253	2.17074	20.62	20.6	0.0282843	0.137302	-3.0635	0.12299	0.6756	-0.565759	29.389	29.243	0.206475	0.706067	-1.656	0.308576	1.69505	0.761326	26.64	26.49	0.212132	0.8008	-6.1155	0.0122717	0.0674104	-3.89089	22.74	22.6715	0.0968736	0.427293	-5.0065	0.0251466
		19.168										28.82								20.58								29.097								26.34								22.603
23	Inv	21.49	21.6	0.155563	0.720201							29.17	29.125	0.0636396	0.218505					23.611	23.6635	0.0742462	0.313758					30.89	30.899	0.0127279	0.041192					32.631	32.6055	0.0360624	0.110602					27.543	27.678	0.190919	0.689786
		21.71										29.08								23.716								30.908								32.58								27.813
																	Average	2.28							Average	-1							Average	2.34							Average	-2.13							Average
																	SE	0.23							SE	0.105							SE	0.6							SE	0.4							SE
HPV negative group
24	Norm	18.438	18.4105	0.0388909	0.211243	-2.05007	0.243336					30.1	30.0695	0.0431335	0.143446	-2.00321	0.25402	1.04391	0.0619933	20.353	20.3345	0.026163	0.128663	-1.69079	0.314546	1.29264	0.370324	30.9	30.945	0.0636396	0.205654	-0.152643	0.897287	3.68744	1.88262	28.692	28.586	0.15	0.524732	1.08664	2.18563	8.98193	3.16703	24.671	24.6495	0.0304056	0.123352	0.805714	1.80891
		18.383										30.039								20.316								30.99								28.48								24.628
24	Inv	21.209	20.4606	1.14122	5.57766							32.995	32.0727	1.58492	4.94164					21.989	22.0253	1.38153	6.27247					25.05	31.0976	3.27834	10.5421					25.048	27.4994	2.12956	7.74403					21.545	23.8438	2.21758	9.30045
		21.167										32.691								21.936								25.31								25.044								21.474
25	Norm	19.09	19.135	0.0636396	0.332582	-2.395	0.191838					28.76	28.855	0.13435	0.465605	-2.275	0.204459	1.06579	0.0919242	22.45	22.515	0.0919239	0.408278	-1.32855	0.402998	2.10072	1.07089	28.09	28.08	0.0141421	0.0503637	-2.715	0.145483	0.758365	-0.399036	26.522	26.493	0.0410122	0.154804	-0.7715	0.573993	2.99207	1.58115	26.374	26.3485	0.0360624	0.136867	-1.273	0.392004
		19.18										28.95								22.58								28.07								26.464								26.323
25	Inv	21.49	21.53	0.0565685	0.262743							31.07	31.13	0.0848528	0.272576					23.9711	23.8436	0.180383	0.756527					30.19	30.795	0.855599	2.77837					27.431	27.2645	0.235467	0.863638					27.43	27.6215	0.270822	0.980475
		21.57										31.19								23.716								31.4								27.098								27.813
26	Norm	20.19	20.3	0.155563	0.766323	-1.87	0.275499					32.34	32.13	0.296985	0.924323	-0.9975	0.498571	1.8097	0.855754	22.64	22.346	0.415779	1.86064	-0.879	0.548099	1.98948	0.992391	31.952	32.413	0.651952	2.01139	-2.377	0.184942	0.6713	-0.574969	29.72	29.5375	0.258094	0.873784	-1.8925	0.256209	0.929981	-0.104727	21.798	21.7085	0.126572	0.583053	-1.787	0.26858
		20.41										31.92								22.052								32.874								29.355								21.619
26	Inv	22.15	22.17	0.0282843	0.127579							32.995	33.1275	0.187383	0.565643					23.12	23.225	0.148492	0.639365					34.91	34.79	0.169706	0.4878					31.69	31.43	0.367696	1.16989					23.402	23.4955	0.132229	0.562784
		22.19										33.26								23.33								34.67								31.17								23.589
27	Norm	19.42	19.257	0.0339411	0.176253	-0.248	0.842847					34.21	33.585	0.883883	2.63178	0.7465	1.6835	1.99739	0.998119	19.98	19.92	0.0848528	0.425968	-0.445	0.737557	0.875079	-0.192515	32.422	32.6305	0.294864	0.903644	-1.1645	0.43744	0.519004	-0.946183	26.11	26.19	0.113137	0.431986	-0.3445	0.780448	0.925966	-0.110968	22.775	22.833	0.0820244	0.359236	-0.557	0.663811
		19.372										32.96								19.86								32.839								26.27								22.891
27	Inv	19.35	19.505	0.219203	1.12383							32.96	32.8385	0.171827	0.523248					20.42	20.365	0.0777817	0.381938					33.81	33.795	0.0212132	0.0627702					26.46	26.5345	0.105359	0.397064					23.326	23.39	0.0905097	0.386959
		19.66										32.717								20.31								33.78								26.609								23.454
																	Average	0.5							Average	0.56							Average	0.01							Average	1.135							Average
																	SE	0.25							SE	0.29							SE	0.64							SE	0.79							SE
		Efficiency		99.255								Efficiency		100.2						Efficiency		98.25						Efficiency		103.411						Efficiency		101.4						Efficiency		99.4
		Slope		-3.34								Slope		-3.3						Slope		-3.366						Slope		-3.243						Slope		-3.2						Slope		-3.13
		E		1.99251								E		2.00923						E		1.98193						E		2.03403						E		2.05353						E		2.08684
		R2		0.998								R2		0.998						R2		0.97						R2		0.979						R2		0.979						R2		0.979
		ULD		1								ULD		1						ULD		1						ULD		1						ULD		1						ULD		1
		LLD		0.01								LLD		0.01						LLD		0.001						LLD		0.001						LLD		0.001						LLD		0.01
		H20		OK								H20		OK						H20		OK						H20		OK						H20		OK						H20		OK
		Melt-Curve		OK								Melt-Curve		OK						Melt-Curve		OK						Melt-Curve		OK						Melt-Curve		OK						Melt-Curve		OK
		HPV positive retrospective cohort
		HPV negative retrospective cohort
[truncated: 10 more columns]
