# Supplementary material for: Deregulation of SYCP2 predicts early stage human papillomavirus‐positive oropharyngeal carcinoma: A prospective whole transcriptome analysis
Source: Cancer Sci. 2015 Oct 16;106(11):1568–75. doi: 10.1111/cas.12809 (PMC4714680; doi:10.1111/cas.12809)
Supplement: Supplementary file 7 — Fig. S7. Disease‐free survival – multivariable and univariable statistical analysis. A proportional hazards model using Cox regression analysis revealed human papillomavirus (HPV)16, SYCP2, smoking, and physiological performance status to have significant influence on disease‐free survival. [file CAS-106-00000000001568-s007.xlsx]

## Sheet: Sheet1
Figure S7: Disease free survival - multivariable and univariable statistical analysis.
A proportional hazards model using Cox regression analysis revealed HPV16, SYCP2, smoking and physiological performance status to have significant influence on DFS.
	Multivariate analysis
	Case Processing Summary
			N
	Cases available in analysis	Event [a]	10
		Censored	41
	Total		51
	[a] Dependent Variable: Months f/u
	Omnibus Tests of Model Coefficients
	-2 Log Likelihood
	81.745
	Iteration History [a]
		Coefficient
		HPV	Sex	Perf_0	Subsite	Poor_SCC	Smoker	SYCP2	SFRP1	CRT_RT	Age	p16	Tumour	Node
	1	8.66	16.235	-5.714	-2.761	-0.017	6.491	-5.673	-4.534	3.514	-0.081	-2.479	-0.531	0.098
	2	8.66	17.235	-5.714	-2.761	-0.017	6.491	-5.673	-4.534	3.514	-0.081	-2.479	-0.531	0.098
	3	8.66	18.235	-5.714	-2.761	-0.017	6.491	-5.673	-4.534	3.514	-0.081	-2.479	-0.531	0.098
	4	7.302	8.315	-4.803	-2.458	0.07	5.582	-4.73	-3.718	2.719	-0.074	-2.06	0.053	-0.049
	5	8.323	10.024	-5.483	-2.694	0.004	6.27	-5.431	-4.327	3.311	-0.08	-2.379	-0.382	0.069
	6	8.637	11.219	-5.698	-2.757	-0.015	6.476	-5.656	-4.52	3.5	-0.081	-2.472	-0.521	0.096
	7	8.66	12.234	-5.713	-2.761	-0.017	6.491	-5.673	-4.534	3.514	-0.081	-2.478	-0.531	0.098
	8	8.66	13.234	-5.714	-2.761	-0.017	6.491	-5.673	-4.534	3.514	-0.081	-2.479	-0.531	0.098
	9	8.66	14.235	-5.714	-2.761	-0.017	6.491	-5.673	-4.534	3.514	-0.081	-2.479	-0.531	0.098
	10	8.66	15.235	-5.714	-2.761	-0.017	6.491	-5.673	-4.534	3.514	-0.081	-2.479	-0.531	0.098
	11	8.66	16.235	-5.714	-2.761	-0.017	6.491	-5.673	-4.534	3.514	-0.081	-2.479	-0.531	0.098
	12	8.66	17.235	-5.714	-2.761	-0.017	6.491	-5.673	-4.534	3.514	-0.081	-2.479	-0.531	0.098
	13	8.66	18.235	-5.714	-2.761	-0.017	6.491	-5.673	-4.534	3.514	-0.081	-2.479	-0.531	0.098
	[a] The information matrix became singular after 13 iterations
	Omnibus Tests of Model Coefficients [a]
	-2 Log Likelihood	Overall (score)			Change From Previous Step			Change From Previous Block
		Chi-square	df	Sig.	Chi-square	df	Sig.	Chi-square	df	Sig.
	41.083	34.03	13	<0.01	40.662	13	<0.01	40.662	13	<0.01
	[a] Beginning Block Number 1. Method = Enter
	Variables in the Equation
		B	SE	Wald	df	Sig.
	HPV	8.66	4.052	4.569	1	0.033
	Sex	18.235	396.771	0.002	1	0.963
	Perf_0	-5.714	2.817	4.114	1	0.043
	Subsite	-2.761	1.742	2.513	1	0.113
	Poor_SCC	-0.017	0.755	0	1	0.982
	Smoker	6.491	2.865	5.131	1	0.023
	SYCP2	-5.673	2.766	4.206	1	0.04
	SFRP1	-4.534	2.895	2.453	1	0.117
	CRT_RT	3.514	3.289	1.142	1	0.285
	Age	-0.081	0.088	0.864	1	0.353
	p16	-2.479	1.564	2.512	1	0.113
	Tumour	-0.531	2.304	0.053	1	0.818
	Node	0.098	1.513	0.004	1	0.948
	Univariate analysis HPV16
	KM Months BY HPV16
	/STATUS=DFS(1)
	/PRINT TABLE MEAN
	/PLOT SURVIVAL
	/TEST LOGRANK
	/COMPARE OVERALL POOLED
	/SAVE SURVIVAL.
	Case Processing Summary
	Yes or No	Total N	N of Events
	No	10	5
	Yes	41	5
	Overall	51	10
	Survival Table
	Yes or No		Time	Status	Cumulative Proportion Surviving at the Time		N of Cumulative Events	N of Remaining Cases
					Estimate	Std. Error
	No	1	11	1	0.9	0.095	1	9
		2	13	1	0.8	0.126	2	8
		3	15	1	0.7	0.145	3	7
		4	16	1	0.6	0.155	4	6
		5	22	1	.	.	5	5
		6	22	1	0.4	0.155	6	4
		7	37	0	.	.	6	3
		8	40	0	.	.	6	2
		9	41	0	.	.	6	1
		10	48	0	.	.	6	0
	Yes	1	4	0	.	.	0	40
		2	4	0	.	.	0	39
		3	4	0	.	.	0	38
		4	7	0	.	.	0	37
		5	10	1	0.973	0.027	1	36
		6	11	1	0.946	0.037	2	35
		7	11	0	.	.	2	34
		8	12	1	.	.	3	33
		9	12	1	0.89	0.052	4	32
		10	13	1	0.862	0.057	5	31
		11	14	0	.	.	5	30
		12	30	0	.	.	5	29
		13	35	0	.	.	5	28
		14	36	0	.	.	5	27
		15	37	0	.	.	5	26
		16	37	0	.	.	5	25
		17	37	0	.	.	5	24
		18	38	0	.	.	5	23
		19	39	0	.	.	5	22
		20	39	0	.	.	5	21
		21	39	0	.	.	5	20
		22	39	0	.	.	5	19
		23	40	0	.	.	5	18
		24	40	0	.	.	5	17
		25	40	0	.	.	5	16
		26	41	0	.	.	5	15
		27	42	0	.	.	5	14
		28	43	0	.	.	5	13
		29	43	0	.	.	5	12
		30	43	0	.	.	5	11
		31	43	0	.	.	5	10
		32	44	0	.	.	5	9
		33	44	0	.	.	5	8
		34	44	0	.	.	5	7
		35	44	0	.	.	5	6
		36	47	0	.	.	5	5
		37	48	0	.	.	5	4
		38	48	0	.	.	5	3
		39	51	0	.	.	5	2
		40	51	0	.	.	5	1
		41	53	0	.	.	5	0
	Means and Medians for Survival Time
	Yes or No	Mean [a]				Median
		Est. (Mths)	Std. Error	95% Confidence Interval		Estimate	Std. Error	95% Confidence Interval
				Lower Bound	Upper Bound			Lower Bound	Upper Bound
	No	29.1	4.987	19.326	38.874	22	4.648	12.891	31.109
	Yes	47.308	2.365	42.672	51.944	.	.	.	.
	Overall	43.71	2.458	38.892	48.528	.	.	.	.
	[a] Estimation is limited to the largest survival time if it is censored.
	Overall Comparisons
		Chi-Square	df	Sig.
	Log Rank (Mantel-Cox)	8.101	1	<0.01
	Test of equality of survival distributions for the different levels of Yes or No.
	Univariate analysis p16
	KM Months BY p16
	/STATUS=DFS(1)
	/PRINT TABLE MEAN
	/PLOT SURVIVAL
	/TEST LOGRANK
	/COMPARE OVERALL POOLED
	/SAVE SURVIVAL.
	Case Processing Summary
	p16 positive	Total N	N of Events
	p16 negative	7	4
	p16 positive	42	5
	No data	2	1
	Overall	51	10
	Survival Table
	p16 positive		Time	Status	Cumulative Proportion Surviving at the Time		N of Cumulative Events	N of Remaining Cases
					Estimate	Std. Error
	p16 negative	1	11	1	0.857	0.132	1	6
		2	13	1	0.714	0.171	2	5
		3	15	1	0.571	0.187	3	4
		4	16	1	0.429	0.187	4	3
		5	22	1	0.286	0.171	5	2
		6	37	0	.	.	5	1
		7	48	0	.	.	5	0
	p16 positive	1	4	0	.	.	0	41
		2	4	0	.	.	0	40
		3	4	0	.	.	0	39
		4	7	0	.	.	0	38
		5	10	1	0.974	0.026	1	37
		6	11	1	0.947	0.036	2	36
		7	11	0	.	.	2	35
		8	12	1	.	.	3	34
		9	12	1	0.893	0.05	4	33
		10	13	1	0.866	0.056	5	32
		11	14	0	.	.	5	31
		12	30	0	.	.	5	30
		13	35	0	.	.	5	29
		14	36	0	.	.	5	28
		15	37	0	.	.	5	27
		16	37	0	.	.	5	26
		17	37	0	.	.	5	25
		18	38	0	.	.	5	24
		19	39	0	.	.	5	23
		20	39	0	.	.	5	22
		21	39	0	.	.	5	21
		22	39	0	.	.	5	20
		23	40	0	.	.	5	19
		24	40	0	.	.	5	18
		25	40	0	.	.	5	17
		26	40	0	.	.	5	16
		27	41	0	.	.	5	15
		28	42	0	.	.	5	14
		29	43	0	.	.	5	13
		30	43	0	.	.	5	12
		31	43	0	.	.	5	11
		32	43	0	.	.	5	10
		33	44	0	.	.	5	9
		34	44	0	.	.	5	8
		35	44	0	.	.	5	7
		36	44	0	.	.	5	6
		37	47	0	.	.	5	5
		38	48	0	.	.	5	4
		39	48	0	.	.	5	3
		40	51	0	.	.	5	2
		41	51	0	.	.	5	1
		42	53	0	.	.	5	0
	No data	1	22	1	0.5	0.354	1	1
		2	41	0	.	.	1	0
	Means and Medians for Survival Time
	p16 positive	Mean [a]				Median
		Est. [Mths]	Std. Error	95% Confidence Interval		Estimate	Std. Error	95% Confidence Interval
				Lower Bound	Upper Bound			Lower Bound	Upper Bound
	p16 negative	24.714	5.692	13.558	35.87	16	1.309	13.434	18.566
	p16 positive	47.461	2.307	42.94	51.982	.	.	.	.
	No data	31.5	6.718	18.334	44.666	22	.	.	.
	Overall	43.71	2.458	38.892	48.528	.	.	.	.
	[a] Estimation is limited to the largest survival time if it is censored.
	Overall Comparisons
		Chi-Square	df	Sig.
	Log Rank (Mantel-Cox)	11.347	2	<0.01
	Test of equality of survival distributions for the different levels of p16 positive.
	Univariate analysis SYCP2
	KM Months BY SYCP2
	/STATUS=DFS(1)
	/PRINT TABLE MEAN
	/PLOT SURVIVAL
	/TEST LOGRANK
	/COMPARE OVERALL POOLED
	/SAVE SURVIVAL.
	Case Processing Summary
	Yes or No	Total N	N of Events
	<1.5	25	8
	>1.5	26	2
	Overall	51	10
	Survival Table
	Log2 fold change		Time	Status	Cumulative Proportion Surviving at the Time		N of Cumulative Events	N of Remaining Cases
					Estimate	Std. Error
	<1.5	1	4	0	.	.	0	24
		2	4	0	.	.	0	23
		3	7	0	.	.	0	22
		4	11	1	.	.	1	21
		5	11	1	0.909	0.061	2	20
		6	12	1	.	.	3	19
		7	12	1	0.818	0.082	4	18
		8	13	1	.	.	5	17
		9	13	1	0.727	0.095	6	16
		10	16	1	0.682	0.099	7	15
		11	22	1	.	.	8	14
		12	22	1	0.591	0.105	9	13
		13	35	0	.	.	9	12
		14	37	0	.	.	9	11
		15	37	0	.	.	9	10
		16	39	0	.	.	9	9
		17	40	0	.	.	9	8
		18	40	0	.	.	9	7
		19	40	0	.	.	9	6
		20	41	0	.	.	9	5
		21	43	0	.	.	9	4
		22	44	0	.	.	9	3
		23	47	0	.	.	9	2
		24	48	0	.	.	9	1
		25	51	0	.	.	9	0
	>1.5	1	4	0	.	.	0	25
		2	10	1	0.96	0.039	1	24
		3	11	0	.	.	1	23
		4	14	0	.	.	1	22
		5	15	1	0.916	0.057	2	21
		6	30	0	.	.	2	20
		7	36	0	.	.	2	19
		8	37	0	.	.	2	18
		9	37	0	.	.	2	17
		10	38	0	.	.	2	16
		11	39	0	.	.	2	15
		12	39	0	.	.	2	14
		13	39	0	.	.	2	13
		14	40	0	.	.	2	12
		15	41	0	.	.	2	11
		16	42	0	.	.	2	10
		17	43	0	.	.	2	9
		18	43	0	.	.	2	8
		19	43	0	.	.	2	7
		20	44	0	.	.	2	6
		21	44	0	.	.	2	5
		22	44	0	.	.	2	4
		23	48	0	.	.	2	3
		24	48	0	.	.	2	2
		25	51	0	.	.	2	1
		26	53	0	.	.	2	0
	Means and Medians for Survival Time
	Yes or No	Mean [a]				Median
		Est. [Mths]	Std. Error	95% Confidence Interval		Estimate	Std. Error	95% Confidence Interval
				Lower Bound	Upper Bound			Lower Bound	Upper Bound
	<1.5	36.136	3.851	28.589	43.684	.	.	.	.
	>1.5	49.622	2.289	45.135	54.109	.	.	.	.
	Overall	43.71	2.458	38.892	48.528	.	.	.	.
	[a] Estimation is limited to the largest survival time if it is censored.
	Overall Comparisons
		Chi-Square	df	Sig.
	Log Rank (Mantel-Cox)	6.249	1	<0.02
	Test of equality of survival distributions for the different levels of Yes or No.
