# Supplementary material for: Deregulation of SYCP2 predicts early stage human papillomavirus‐positive oropharyngeal carcinoma: A prospective whole transcriptome analysis
Source: Cancer Sci. 2015 Oct 16;106(11):1568–75. doi: 10.1111/cas.12809 (PMC4714680; doi:10.1111/cas.12809)
Supplement: Supplementary file 8 — Fig. S8. Receiver operating characteristic (ROC) curve to evaluate prognostic accuracy of SYCP2/SFRP1 biomarker expression in regions of human papillomavirus‐positive (HPV+) in situ carcinoma. All control subjects were patients undergoing tonsillectomy for benign pathology (see Fig. S9). A further analysis incorporated data from the HPV− oropharyngeal squamous cell carcinomas cohort. [file CAS-106-00000000001568-s008.xlsx]

## Sheet: SYCP2
Figure S8: Receiver Operating Characteristic (ROC) curve to evaluate prognostic accuracy of SYCP2 biomarker expression in regions of HPV+ in situ carcinoma.
All control subjects were patients undergoing tonsillectomy for benign pathology). A further analysis incorporated data from the HPV negative OPSCC cohort.
					AUC ROC = 0.86 (SE+/- 0.08; 95% CI 0.71–0.99)*
					Blue line = ROC curve for SYCP2
					Green line = null hypothesis
	Log2 fold change	Experimental group	Control group	Sensitivity	Specificity
				%	%
	<Neg 1.5	0	1	100	3
	Neg 0-1.5	1	15	90	30
	Pos 0-1.5	3	16	70	80
	Pos 1.5-3	1	1	70	95
	>Pos 3	5	0	50	100
Experimental	Log2 fold change	Type		Control	Log2 fold change	Type
	4.31	In situ HPV16 +ve [FFPE]			-1.38	Tonsil (benign)
	2.48	In situ HPV16 +ve [FFPE]			0.28	Tonsil (benign)
	1.26	In situ HPV16 +ve [FFPE]			-0.68	Tonsil (benign)
	5.16	In situ HPV16 +ve [FFPE]			0.73	Tonsil (benign)
	7.26	In situ HPV16 +ve [FFPE]			0.23	Tonsil (benign)
	4.41	In situ HPV16 +ve [FFPE]			0.02	Tonsil (benign)		Benign tonsil pathology
	5.66	In situ HPV16 +ve [FFPE]			0.51	Tonsil (benign)		AUC ROC = 0.81 (SE +/- 0.1; 95% CI 0.62 - 0.99)
	0.32	In situ HPV16 +ve [FFPE]			-0.21	Tonsil (benign)
	-0.31	In situ HPV16 +ve [FFPE]			0.16	Tonsil (benign)
	0.2	In situ HPV16 +ve [FFPE]			0.5	Tonsil (benign)
					0.3	Tonsil (benign)
					0.41	Tonsil (benign)
					0.48	Tonsil (benign)
					-1.07	Tonsil (benign)
					1.05	Tonsil (benign)
					0.4	Tonsil (benign)
					1.1	Tonsil (benign)
					0.62	Tonsil (benign)
					-0.51	Tonsil (benign)
					0.31	Tonsil (benign)
					0.25	Tonsil (benign)
					-0.16	Tonsil (benign)
					-0.91	In situ HPV16 -ve [FFPE]
					-0.05	In situ HPV16 -ve [FFPE]
					1.88	Invasive HPV16 -ve [FFPE]
					-0.4	Invasive HPV16 -ve [FFPE]
					-0.57	Invasive HPV16 -ve [FFPE]		HPV negative in situ / invasive carcinoma
					-0.95	Invasive HPV16 -ve [FFPE]		AUC ROC = 0.94 (SE +/- 0.05; 95% CI 0.84 - 0.99)
					n/a	Invasive HPV16 -ve [Fresh]
					-0.61	Invasive HPV16 -ve [Fresh]
					-3.19	Invasive HPV16 -ve [Fresh]
					-0.43	Invasive HPV16 -ve [Fresh]
					-0.14	Invasive HPV16 -ve [Fresh]
					-1.05	Invasive HPV16 -ve [Fresh]
					*Combined AUC ROC for control group & HPV negative in situ/invasive carcinoma

## Sheet: SFRP1
Figure S8: Receiver Operating Characteristic (ROC) curve to evaluate prognostic accuracy of SFRP1 biomarker expression in regions of HPV+ in situ carcinoma.
All control subjects were patients undergoing tonsillectomy for benign pathology). A further analysis incorporated data from the HPV negative OPSCC cohort.
					AUC ROC = 0.64 (SE+/- 0.11; 95% CI 0.42–0.86)*
					Blue line = ROC curve for SFRP1
					Green line = null hypothesis
	Log2 fold change	No. of	No. of	Sensitivity	Specificity
		patients	controls	%	%
	<Neg 3	2	3	0	100
	Neg 1.5-3	3	5	50	80
	Neg 0-1.5	2	6	70	70
	Pos 0-1.5	1	5	80	35
	>Pos 1.5	2	12	80	15
Experimental	Log2 fold change	Type		Control	Log2 fold change	Type
	-2.68	In situ HPV16 +ve [FFPE]			-2.98	Tonsil (benign)
	-3.72	In situ HPV16 +ve [FFPE]			-1.78	Tonsil (benign)
	-2.91	In situ HPV16 +ve [FFPE]			1.25	Tonsil (benign)
	0.58	In situ HPV16 +ve [FFPE]			-0.98	Tonsil (benign)
	-4.14	In situ HPV16 +ve [FFPE]			-2.9	Tonsil (benign)
	-1.38	In situ HPV16 +ve [FFPE]			2.26	Tonsil (benign)		Benign tonsil pathology
	-2.1	In situ HPV16 +ve [FFPE]			-2.48	Tonsil (benign)		AUC ROC = 0.58 (SE +/- 0.12; 95% CI 0.34 - 0.82)
	-1.35	In situ HPV16 +ve [FFPE]			-2.81	Tonsil (benign)
	4.09	In situ HPV16 +ve [FFPE]			1.25	Tonsil (benign)
	3.9	In situ HPV16 +ve [FFPE]			-0.81	Tonsil (benign)
					-0.46	Tonsil (benign)
					0.27	Tonsil (benign)
					-0.76	Tonsil (benign)
					-1.76	Tonsil (benign)
					-0.9	Tonsil (benign)
					2.16	Tonsil (benign)
					0.98	Tonsil (benign)
					-1.9	Tonsil (benign)
					-3.93	Tonsil (benign)
					1.81	Tonsil (benign)
					-3.16	Tonsil (benign)
					0.08	Tonsil (benign)
					2.75	In situ HPV16 -ve [FFPE]
					-4.1	In situ HPV16 -ve [FFPE]
					3.17	Invasive HPV16 -ve [FFPE]
					1.58	Invasive HPV16 -ve [FFPE]
					-0.1	Invasive HPV16 -ve [FFPE]		HPV negative in situ / invasive carcinoma
					-0.11	Invasive HPV16 -ve [FFPE]		AUC ROC = 0.70 (SE+/- 0.12; 95% CI 0.51 - 0.90)
					2.14	Invasive HPV16 -ve [Fresh]
					2.52	Invasive HPV16 -ve [Fresh]
					3.94	Invasive HPV16 -ve [Fresh]
					3.37	Invasive HPV16 -ve [Fresh]
					5.32	Invasive HPV16 -ve [Fresh]
					2.1	Invasive HPV16 -ve [Fresh]
					*Combined AUC ROC for control group & HPV negative in situ/invasive carcinoma
