# Supplementary material for: Deregulation of SYCP2 predicts early stage human papillomavirus‐positive oropharyngeal carcinoma: A prospective whole transcriptome analysis
Source: Cancer Sci. 2015 Oct 16;106(11):1568–75. doi: 10.1111/cas.12809 (PMC4714680; doi:10.1111/cas.12809)
Supplement: Supplementary file 9 — Fig. S9. Reverse transcription–real‐time quantitative PCR data for the prospective control cohort. Fresh tonsil biopsy samples were subjected to RNA extraction (epithelium and adjacent stroma region). [file CAS-106-00000000001568-s009.xlsx]

## Sheet: Main database
Figure S9: RT-qPCR data for prospective control cohort. Fresh tonsil biopsy samples were subjected to RNA extraction [epithelium and adjacent stroma region].
Control group		ACTB (House-keeping gene)										SYCP2								SFRP1
		CT	Ct Mean	Ct SD	CV (%)	CtNor-CtMal ACTB	Fold Change ACTB					CT	Ct Mean	Ct SD	CV (%)	CtNor-CtMal CRCT1	Fold Change CRCT1	Corr Ratio	Log 2 Corr Ratio	CT	Ct Mean	Ct SD	CV (%)	CtNor-CtMal CRCT1	Fold Change CRCT1	Corr Ratio	Log 2 Corr Ratio
1	Epithelium	19.23	19.4833	0.271539	1.3937	-0.0566667	0.961687					27.45	27.5533	0.110604	0.401419	-1.43	0.368695	0.383383	-1.38314	20.8	20.52	0.290517	1.41577	-2.86	0.121973	0.126832	-2.97901
		19.77										27.67								20.22
		19.45										27.54								20.54
1	Stroma	19.16	19.54	0.329242	1.68496							29.03	28.9833	0.0503322	0.173659					23.39	23.38	0.0360555	0.154215
		19.74										28.93								23.41
		19.72										28.99								23.34
2	Epithelium	19.7	19.7543	0.0566245	0.286643	-1.52567	0.349312					29.2	29.2	0.02	0.0684932	-1.22667	0.424896	1.21638	0.282594	24.95	25.21	0.343948	1.36433	-3.10433	0.101906	0.291734	-1.77728
		19.813										29.18								25.6
		19.75										29.22								25.08
2	Stroma	21.09	21.28	0.219317	1.03063							30.38	30.4267	0.0450925	0.148201					28.228	28.3143	0.100729	0.355753
		21.52										30.47								28.425
		21.23										30.43								28.29
3	Epithelium	19.09	19.0733	0.0208167	0.10914	-2.42	0.18856					28.16	28.5067	0.33126	1.16204	-3.07	0.117408	0.622656	-0.683494	26.174	26.6447	0.424906	1.59471	-1.09067	0.448275	2.37736	1.24936
		19.08										28.82								27
		19.05										28.54								26.76
3	Stroma	21.49	21.4933	0.0251661	0.117088							31.3	31.5767	0.265769	0.841664					27.643	27.7353	0.153904	0.554901
		21.47										31.83								27.913
		21.52										31.6								27.65
4	Epithelium	20.59	20.4933	0.0907377	0.442767	-1.97667	0.255967					32.34	32.2667	0.316439	0.980698	-1.22533	0.425292	1.66151	0.732496	20.698	20.8193	0.106964	0.513773	-2.78033	0.129335	0.505279	-0.984849
		20.41										31.92								20.9
		20.48										32.54								20.86
4	Stroma	22.15	22.47	0.330454	1.47065							33.85	33.492	0.686944	2.05107					23.52	23.5997	0.0849137	0.359809
		22.81										33.926								23.689
		22.45										32.7								23.59
5	Epithelium	19.42	19.257	0.160728	0.834645	-0.269667	0.830351					31.84	32.1187	0.360646	1.12285	-0.0363333	0.974967	1.17416	0.231633	19.75	19.4333	0.381357	1.96239	-2.98667	0.11112	0.133823	-2.9016
		19.72										32.526								19.01
		19.47										31.99								19.54
5	Stroma	19.35	19.5267	0.210792	1.07951							32.296	32.155	0.138568	0.430937					22.426	22.42	0.0632139	0.281953
		19.76										32.019								22.354
		19.47										32.15								22.48
6	Epithelium	19.342	19.564	0.234921	1.20078	-0.882667	0.544162					29.05	29.0733	0.0251661	0.0865608	-0.853333	0.551333	1.01318	0.0188871	23.731	23.8337	0.0901684	0.378323	1.30133	2.60472	4.78666	2.25902
		19.81										29.07								23.9
		19.54										29.1								23.87
6	Stroma	20.08	20.4467	0.330051	1.6142							29.94	29.9267	0.070946	0.237066					22.942	22.5323	0.413553	1.83538
		20.72										29.99								22.115
		20.54										29.85								22.54
7	Epithelium	19.88	19.6867	0.177858	0.903442	0.336667	1.26124					31.402	29.83	1.4559	4.88066	0.843333	1.80117	1.4281	0.514092	21.65	21.3733	0.290918	1.36113	-2.01767	0.226662	0.179713	-2.47623
		19.53										28.528								21.07
		19.65										29.56								21.4
7	Stroma	19.48	19.35	0.135277	0.699108							29.61	28.9867	0.635321	2.19177					23.371	23.391	0.0205183	0.0877187
		19.21										29.01								23.412
		19.36										28.34								23.39
8	Epithelium	19.33	19.4333	0.116762	0.600833	-2.28	0.207666					26.21	26.94	0.706329	2.62186	-2.46333	0.179281	0.863317	-0.212038	22.7	22.7767	0.0680686	0.298852	-4.78333	0.0296332	0.142696	-2.80898
		19.56										27.62								22.8
		19.41										26.99								22.83
8	Stroma	21.88	21.7133	0.156312	0.719888							29.67	29.4033	0.244404	0.831212					27.49	27.56	0.157162	0.570255
		21.57										29.19								27.74
		21.69										29.35								27.45
9	Epithelium	20.59	20.4833	0.0945163	0.46143	-2.05333	0.242789					30.34	30.9033	0.570117	1.84484	-1.867	0.271796	1.11947	0.162817	22.698	22.5557	0.128001	0.567491	-0.744333	0.578354	2.38212	1.25225
		20.41										31.48								22.519
		20.45										30.89								22.45
9	Stroma	22.15	22.5367	0.344287	1.52767							32.395	32.7703	0.332085	1.01337					23.36	23.3	0.0556776	0.23896
		22.81										33.026								23.25
		22.65										32.89								23.29
10	Epithelium	19.23	19.2267	0.0550757	0.286455	-0.51	0.703567					28.45	28.54	0.115326	0.404084	-0.00333333	0.997677	1.41803	0.503885	22.22	22.19	0.03	0.135196	-1.23767	0.402327	0.571839	-0.806318
		19.17										28.5								22.16
		19.28										28.67								22.19
10	Stroma	19.66	19.7367	0.0929157	0.470777							28.52	28.5433	0.0251661	0.0881681					23.54	23.4277	0.104625	0.446586
		19.84										28.57								23.333
		19.71										28.54								23.41
11	Epithelium	19.72	19.5033	0.205994	1.0562	-2	0.251882					29.16	28.8267	0.430968	1.49503	-1.67333	0.311121	1.23518	0.304726	26.75	26.1167	0.555818	2.12821	-2.30433	0.183566	0.728775	-0.456454
		19.31										28.34								25.71
		19.48										28.98								25.89
11	Stroma	21.51	21.5033	0.0305505	0.142073							30.79	30.5	0.311929	1.02272					28.328	28.421	0.0989596	0.348192
		21.53										30.17								28.525
		21.47										30.54								28.41
12	Epithelium	19.91	19.86	0.05	0.251762	-1.67	0.316228					28.26	28.3033	0.0404145	0.142791	-1.24333	0.419984	1.3281	0.409369	22.74	22.7167	0.0208167	0.0916361	-1.31333	0.380544	1.20339	0.267099
		19.81										28.31								22.71
		19.86										28.34								22.7
12	Stroma	21.29	21.53	0.216333	1.0048							29.99	29.5467	0.403774	1.36656					24.03	24.03	0.04	0.166459
		21.71										29.2								23.99
		21.59										29.45								24.07
13	Epithelium	20.9	20.6233	0.290918	1.41063	-1.59667	0.332626					32.35	31.92	0.468935	1.46909	-1.10333	0.463081	1.3922	0.477363	21.02	21.5	0.425323	1.97825	-2.21367	0.196227	0.589932	-0.761379
		20.32										31.42								21.83
		20.65										31.99								21.65
13	Stroma	22.15	22.22	0.0818535	0.368378							32.51	33.0233	0.460471	1.39438					23.602	23.7137	0.0986526	0.416016
		22.31										33.16								23.789
		22.2										33.4								23.75
14	Epithelium	19.52	19.257	0.101489	0.527024	-0.303	0.811487					31.26	31.2	0.06	0.192308	-1.36333	0.38625	0.475978	-1.07103	19.75	19.58	0.213776	1.09181	-1.94533	0.239049	0.294582	-1.76326
		19.72										31.14								19.34
		19.65										31.2								19.65
14	Stroma	19.55	19.56	0.0264575	0.135263							32.96	32.5633	0.38553	1.18394					21.526	21.5253	0.0150111	0.0697369
		19.59										32.19								21.54
		19.54										32.54								21.51
15	Epithelium	19.32	19.2633	0.0550757	0.28591	-1.21667	0.432244					29.55	29.6033	0.061101	0.206399	-0.163333	0.892288	2.06432	1.04566	21.631	21.977	0.339687	1.54565	-1.99033	0.231265	0.535035	-0.902295
		19.21										29.67								22.31
		19.26										29.59								21.99
15	Stroma	20.18	20.48	0.274955	1.34255							29.29	29.7667	0.428525	1.43961					23.742	23.9673	0.207319	0.865008
		20.72										30.12								24.15
		20.54										29.89								24.01
16	Epithelium	19.43	19.2933	0.165025	0.855349	-0.16	0.895562					29.99	29.52	0.491223	1.66403	0.236667	1.17955	1.31711	0.397374	25.21	25.1667	0.257747	1.02416	1.88933	4.0144	4.48255	2.16432
		19.11										29.01								25.4
		19.34										29.56								24.89
16	Stroma	19.4	19.4533	0.0550757	0.283117							29.36	29.2833	0.0862168	0.294423					23.11	23.2773	0.209288	0.899105
		19.51										29.19								23.512
		19.45										29.3								23.21
17	Epithelium	19.11	19.17	0.06	0.312989	-2.08667	0.237274					28.61	28.53	0.0984886	0.345211	-0.973333	0.50705	2.13698	1.09558	25.477	25.5623	0.0754078	0.294996	-1.032	0.468045	1.9726	0.980095
		19.17										28.42								25.62
		19.23										28.56								25.59
17	Stroma	21.17	21.2567	0.102632	0.482823							29.57	29.5033	0.189033	0.640716					26.573	26.5943	0.0191398	0.0719696
		21.37										29.29								26.6
		21.23										29.65								26.61
18	Epithelium	19.72	19.79	0.07	0.353714	-0.71	0.61295					31.59	31.5433	0.0450925	0.142954	-0.0866667	0.94132	1.53572	0.618916	21.72	21.6467	0.0702377	0.324473	-2.45733	0.164025	0.267599	-1.90186
		19.86										31.5								21.58
		19.79										31.54								21.64
18	Stroma	20.28	20.5	0.311127	1.51769							31.85	31.63	0.443058	1.40075					23.842	24.104	0.254378	1.05533
		20.72										31.92								24.35
		20..54										31.12								24.12
19	Epithelium	19.73	19.6967	0.0305505	0.155105	0.45	1.36374					28.45	28.4667	0.0208167	0.0731264	-0.06	0.958999	0.703214	-0.507964	20.9	20.8467	0.0503322	0.24144	-3.28	0.0895523	0.0656668	-3.92869
		19.67										28.49								20.8
		19.69										28.46								20.84
19	Stroma	19.16	19.2467	0.090185	0.468575							28.49	28.5267	0.0472582	0.165663					24.01	24.1267	0.102144	0.423364
		19.34										28.58								24.2
		19.24										28.51								24.17
20	Epithelium	19.67	19.48	0.226053	1.16044	-1.82333	0.284506					29.06	29.0633	0.0251661	0.0865906	-1.49333	0.352756	1.23989	0.310211	27.93	27.85	0.072111	0.258926	-0.00666667	0.995108	3.49767	1.80639
		19.23										29.04								27.79
		19.54										29.09								27.83
20	Stroma	21.05	21.3033	0.237136	1.11314							30.16	30.5567	0.405257	1.32625					28.08	27.8567	0.312143	1.12053
		21.52										30.97								27.5
		21.34										30.54								27.99
21	Epithelium	19.91	19.79	0.115326	0.582747	-1.72333	0.304812					28.86	28.83	0.0264575	0.0917708	-1.45	0.363585	1.19282	0.254374	23.04	23.08	0.0360555	0.15622	-4.58867	0.0341958	0.112186	-3.15603
		19.68										28.82								23.09
		19.78										28.81								23.11
21	Stroma	21.69	21.5133	0.191398	0.889673							30.21	30.28	0.0655744	0.21656					27.543	27.6687	0.135964	0.491402
		21.31										30.34								27.813
		21.54										30.29								27.65
22	Epithelium	19.19	19.3367	0.145029	0.750019	-2.34333	0.198794					28.96	29.1867	0.317857	1.08905	-2.47333	0.178035	0.895575	-0.159114	26.374	26.3523	0.0263502	0.0999919	-2.11767	0.210586	1.05932	0.0831345
		19.48										29.55								26.323
		19.34										29.05								26.36
22	Stroma	21.59	21.68	0.127279	0.587081							31.33	31.66	0.46669	1.47407					28.51	28.47	0.0565685	0.198695
		21.77										31.99								28.43
		21.65										31.61					Average	0.151963		28.34					Average	-0.797389
																	SE	0.23							SE	0.4
		Efficiency		99.255								Efficiency		100.2						Efficiency		99.4
		Slope		-3.34								Slope		-3.3						Slope		-3.13
		E		1.99251								E		2.00923						E		2.08684
		R2		0.998								R2		0.998						R2		0.979
		ULD		1								ULD		1						ULD		1
		LLD		0.01								LLD		0.01						LLD		0.01
		H20		OK								H20		OK						H20		OK
		Melt-Curve		OK								Melt-Curve		OK						Melt-Curve		OK
